# Supplementary material for: Self-supervised pretraining with NuSPIRe unlocks nuclear morphology-driven insights in spatial omics
Source: Genome Biol. 2026 Feb 3;27:71. doi: 10.1186/s13059-026-03987-2 (PMC12958554; doi:10.1186/s13059-026-03987-2)
Supplement: Supplementary file 2 — Additional file 2: Tables S1 to S3, summarizing supplementary statistics and key datasets used in the study, including perturbation results and dataset overviews. [file 13059_2026_3987_MOESM2_ESM.xlsx]

## Sheet: Table S1
Table S1: Maximum Mean Discrepancy (MMD) Values Between Each Perturbation and the Negative Control Group. The table provides the perturbation name, corresponding target gene, and the associated MMD value, which quantifies the distributional divergence from the negative control. Outliers, determined using the interquartile range (IQR) method, are highlighted in red.
CP			CRISPR			ORF
Perturbation_name	Target_gene	MMD	Perturbation_name	Target_gene	MMD	Perturbation_name	Target_gene	MMD
delanzomib	CTSG	0.445316	CRISPR_PLK1	PLK1	0.0300175	ORF_DYRK1B	DYRK1B	0.017045
NSC-663284	CDC25A	0.425303	CRISPR_IL1B	IL1B	0.0278465	ORF_LYN	LYN	0.013317
ponatinib	LYN	0.400783	CRISPR_BTK	BTK	0.0239629	ORF_TBXAS1	TBXAS1	0.00895
SU3327	MAPK8	0.391359	CRISPR_HIF1A	HIF1A	0.0207423	ORF_KRAS	KRAS	0.008676
AZD7762	CHEK2	0.386383	CRISPR_CACNA2D3	CACNA2D3	0.0179629	ORF_AKR1C1	AKR1C1	0.008405
LDN-212854	ABL1	0.381407	CRISPR_RPL23A	RPL23A	0.0177582	ORF_ABL1	ABL1	0.007863
puromycin	RPL23A	0.377132	CRISPR_TUBB	TUBB	0.0163463	ORF_PAK1	PAK1	0.00753
NSC-632839	USP1	0.363313	CRISPR_P2RY12	P2RY12	0.0158772	ORF_PTK2B	PTK2B	0.007385
ryuvidine	CDK4	0.36012	CRISPR_TGFBR1	TGFBR1	0.0137665	ORF_ANXA1	ANXA1	0.007124
UNC1999	EZH2	0.28239	CRISPR_SLCO2B1	SLCO2B1	0.0127848	ORF_CCR1	CCR1	0.007107
ganetespib	HSP90AA1	0.254027	CRISPR_CDK7	CDK7	0.0124935	ORF_P3H1	P3H1	0.006811
briciclib	CCND1	0.215432	CRISPR_OPRM1	OPRM1	0.0121545	ORF_GHSR	GHSR	0.006775
geldanamycin	HSP90AB1	0.209031	CRISPR_ATM	ATM	0.0111612	ORF_KCNMA1	KCNMA1	0.006722
NVP-HSP990	HSP90AB1	0.203195	CRISPR_HPGDS	HPGDS	0.0105913	ORF_TNF	TNF	0.006249
romidepsin	HDAC3	0.199453	CRISPR_EZH2	EZH2	0.0103023	ORF_CHRM3	CHRM3	0.005967
homoharringtonine	RPL3	0.198068	CRISPR_PTGIR	PTGIR	0.0102023	ORF_AVPR1A	AVPR1A	0.005486
NSC-95397	CDC25A	0.189393	CRISPR_HCK	HCK	0.00957334	ORF_OPRL1	OPRL1	0.005328
AMG900	AURKB	0.18883	CRISPR_DCK	DCK	0.00951111	ORF_CDC25A	CDC25A	0.005169
fludarabine-phosphate	DCK	0.185618	CRISPR_DNMT3A	DNMT3A	0.00943673	ORF_AKT1	AKT1	0.005129
7-hydroxystaurosporine	PDPK1	0.17904	CRISPR_CDK2	CDK2	0.00883281	ORF_P2RY12	P2RY12	0.005114
azeliragon	AGER	0.177903	CRISPR_FFAR4	FFAR4	0.00870121	ORF_HPGDS	HPGDS	0.005111
CYT-997	TUBB	0.163727	CRISPR_F10	F10	0.00838399	ORF_DDR2	DDR2	0.00511
ixabepilone	TUBB4B	0.160186	CRISPR_ERBB2	ERBB2	0.008178	ORF_S1PR1	S1PR1	0.005104
GK921	TGM2	0.159346	CRISPR_FLT3	FLT3	0.00808573	ORF_CA5A	CA5A	0.004867
BVT-948	PTPN2	0.157621	CRISPR_LCK	LCK	0.0078572	ORF_CHRM2	CHRM2	0.004822
TG-02	CDK9	0.155992	CRISPR_AGER	AGER	0.0077368	ORF_GPR55	GPR55	0.004709
danusertib	RET	0.142907	CRISPR_TUBB3	TUBB3	0.00740933	ORF_HSD11B1	HSD11B1	0.00469
colchicine	TUBB3	0.138993	CRISPR_FOXM1	FOXM1	0.00697708	ORF_ALDH2	ALDH2	0.004653
oxibendazole	TUBB4B	0.138276	CRISPR_PLD1	PLD1	0.00677025	ORF_MAPK14	MAPK14	0.004613
TG-101348	BRD4	0.137546	CRISPR_MME	MME	0.00674069	ORF_BTK	BTK	0.004428
buparlisib	PIK3CG	0.133977	CRISPR_NTRK1	NTRK1	0.00668538	ORF_CYP2A6	CYP2A6	0.004397
PF-431396	PTK2B	0.119043	CRISPR_CDK4	CDK4	0.00662541	ORF_CACNA2D3	CACNA2D3	0.00408
epothilone-b	TUBB3	0.116248	CRISPR_CHRM3	CHRM3	0.00662327	ORF_PDE4D	PDE4D	0.004056
UNC2025	FLT3	0.10883	CRISPR_CDK9	CDK9	0.00655913	ORF_DCK	DCK	0.004037
anisomycin	RPL23A	0.107273	CRISPR_AKT1	AKT1	0.00651097	ORF_TUBB	TUBB	0.003936
BI-2536	PLK1	0.098264	CRISPR_ADA	ADA	0.00641394	ORF_PDE7A	PDE7A	0.003897
KU-60019	ATM	0.09382	CRISPR_SCNN1G	SCNN1G	0.00630891	ORF_CDK2	CDK2	0.00389
PP-121	HCK	0.090368	CRISPR_PPAT	PPAT	0.00624776	ORF_KCNH7	KCNH7	0.003882
deferasirox	CYP3A4	0.087276	CRISPR_TBXAS1	TBXAS1	0.00622845	ORF_GAA	GAA	0.003837
pyrrolidine-dithiocarbamate	HSD11B1	0.082319	CRISPR_HDAC3	HDAC3	0.00618339	ORF_UGT1A9	UGT1A9	0.003833
RGB-286638	CDK9	0.07436	CRISPR_RGS4	RGS4	0.00614941	ORF_GRIN2A	GRIN2A	0.003808
FK-866	NAMPT	0.072345	CRISPR_PRKCE	PRKCE	0.00609171	ORF_GLRA3	GLRA3	0.003707
BAX-channel-blocker	BAX	0.071792	CRISPR_FGF1	FGF1	0.00599337	ORF_HSP90AA1	HSP90AA1	0.00369
PHA-793887	CDK7	0.068286	CRISPR_PTGIS	PTGIS	0.00590384	ORF_PDE3A	PDE3A	0.003665
PP-2	LYN	0.066696	CRISPR_CDC25A	CDC25A	0.00587547	ORF_IKBKE	IKBKE	0.003635
GSK1070916	CYP3A4	0.058892	CRISPR_GRIN2A	GRIN2A	0.00581074	ORF_HSP90AB1	HSP90AB1	0.003633
SKLB1002	KDR	0.058816	CRISPR_PAK1	PAK1	0.0057224	ORF_OPRM1	OPRM1	0.003552
KG-5	FLT3	0.054816	CRISPR_HSD11B1	HSD11B1	0.00570559	ORF_HRH4	HRH4	0.003487
JTE-607	TNF	0.053531	CRISPR_ALK	ALK	0.00566804	ORF_LCK	LCK	0.003326
AVL-292	BTK	0.048926	CRISPR_GUCY1B1	GUCY1B1	0.00563526	ORF_RPL23A	RPL23A	0.003298
polydatin	ICAM1	0.043075	CRISPR_IMPDH1	IMPDH1	0.00559056	ORF_KCNN1	KCNN1	0.003226
PP-1	HCK	0.04266	CRISPR_BRAF	BRAF	0.00557876	ORF_LPAR1	LPAR1	0.003218
AC-710	CSF1R	0.036601	CRISPR_EDNRB	EDNRB	0.00557804	ORF_RET	RET	0.003083
BMS-536924	LCK	0.035682	CRISPR_PLA2G1B	PLA2G1B	0.00539517	ORF_GPR119	GPR119	0.00301
fludarabine	ADA	0.034489	CRISPR_CTSG	CTSG	0.0051769	ORF_USP1	USP1	0.00297
NVP-ADW742	IGF1R	0.031861	CRISPR_ADORA2A	ADORA2A	0.00508308	ORF_PRKCB	PRKCB	0.002937
WH-4-023	LCK	0.02714	CRISPR_CHEK2	CHEK2	0.00507903	ORF_CTSG	CTSG	0.002922
thiostrepton	FOXM1	0.025323	CRISPR_HSP90AB1	HSP90AB1	0.00504732	ORF_SLC7A11	SLC7A11	0.002911
aminopurvalanol-a	CDK2	0.024854	CRISPR_ADRA2B	ADRA2B	0.00495493	ORF_FFAR2	FFAR2	0.00291
BAN-ORL-24	OPRL1	0.02408	CRISPR_ICAM1	ICAM1	0.00493693	ORF_PRKCE	PRKCE	0.002865
simvastatin	ITGB2	0.023726	CRISPR_KCNQ2	KCNQ2	0.00479269	ORF_FLT3	FLT3	0.002851
menadione	F10	0.023109	CRISPR_LPAR1	LPAR1	0.00463128	ORF_MAPK9	MAPK9	0.002842
SB-203580	MAPK14	0.022084	CRISPR_PARP3	PARP3	0.00458527	ORF_KCNK1	KCNK1	0.002825
arcyriaflavin-a	CCND1	0.019603	CRISPR_HTR2C	HTR2C	0.00457656	ORF_S100B	S100B	0.002812
cycloheximide	RPL3	0.018315	CRISPR_MAPK8	MAPK8	0.00454712	ORF_FPR1	FPR1	0.002806
NVS-PAK1-1	PAK1	0.017502	CRISPR_PRKCB	PRKCB	0.00454366	ORF_PORCN	PORCN	0.002788
YC-1	GUCY1B1	0.012218	CRISPR_KCTD16	KCTD16	0.00454009	ORF_KCNQ2	KCNQ2	0.002774
PETCM	CASP3	0.011749	CRISPR_RNASE1	RNASE1	0.0043627	ORF_HTR3A	HTR3A	0.002761
L-Cystine	SLC7A11	0.011282	CRISPR_DYRK1B	DYRK1B	0.00427485	ORF_ALK	ALK	0.002756
NNC-55-0396	CATSPER4	0.010606	CRISPR_HSP90AA1	HSP90AA1	0.00424015	ORF_CCND1	CCND1	0.002729
aripiprazole	HTR3A	0.010052	CRISPR_SLC7A11	SLC7A11	0.00419986	ORF_CLK1	CLK1	0.002726
RKI-1447	PAK1	0.009613	CRISPR_ITGB2	ITGB2	0.00410187	ORF_S1PR2	S1PR2	0.002718
H2L-5765834	LPAR1	0.008403	CRISPR_KCNMA1	KCNMA1	0.00403571	ORF_CDK4	CDK4	0.002717
amlodipine	CACNA2D3	0.007399	CRISPR_USP1	USP1	0.00403452	ORF_CA14	CA14	0.00271
AZ191	DYRK1B	0.007143	CRISPR_KCNN4	KCNN4	0.00399387	ORF_PTGIS	PTGIS	0.002693
lonafarnib	KRAS	0.006956	CRISPR_ABL1	ABL1	0.0039432	ORF_TUBB4B	TUBB4B	0.002689
CCG-50014	RGS4	0.006834	CRISPR_PDE3A	PDE3A	0.00390458	ORF_RNASE1	RNASE1	0.002685
flupirtine	KCNQ2	0.006324	CRISPR_CATSPER4	CATSPER4	0.00389588	ORF_CYP3A4	CYP3A4	0.002662
GNF-5837	NTRK1	0.005993	CRISPR_CSK	CSK	0.00374699	ORF_PTGIR	PTGIR	0.002642
CYM-5442	S1PR1	0.005758	CRISPR_MMP2	MMP2	0.00370896	ORF_PNLIP	PNLIP	0.002636
PF-03758309	PAK4	0.005733	CRISPR_FFAR2	FFAR2	0.00369561	ORF_CACNB4	CACNB4	0.002628
halopemide	PLD1	0.005728	CRISPR_IGF1R	IGF1R	0.00365365	ORF_CDK9	CDK9	0.002615
RGFP966	HDAC3	0.005714	CRISPR_AVPR1A	AVPR1A	0.00338244	ORF_TGFBR1	TGFBR1	0.002599
sotrastaurin	PRKCE	0.005708	CRISPR_SIRT2	SIRT2	0.00334096	ORF_HDAC6	HDAC6	0.002587
purvalanol-a	CDK2	0.005322	CRISPR_PDE4D	PDE4D	0.00332141	ORF_ERBB2	ERBB2	0.002576
ANR-94	ADORA2A	0.00518	CRISPR_RPL3	RPL3	0.00329208	ORF_ITGB2	ITGB2	0.002549
pentostatin	ADA	0.005016	CRISPR_CLK1	CLK1	0.00325215	ORF_TGM2	TGM2	0.002516
acalabrutinib	BTK	0.004951	CRISPR_HBB	HBB	0.00323844	ORF_VEGFA	VEGFA	0.002512
xanomeline	CHRM2	0.004665	CRISPR_BAX	BAX	0.00318325	ORF_ATG5	ATG5	0.002476
ibudilast	PDE4D	0.004604	CRISPR_BRD4	BRD4	0.00311625	ORF_DHH	DHH	0.002474
prasugrel	P2RY12	0.004489	CRISPR_CHRM2	CHRM2	0.00306702	ORF_SSTR2	SSTR2	0.002457
ZK-93423	GABRB2	0.004439	CRISPR_ELANE	ELANE	0.00306213	ORF_PRKACB	PRKACB	0.002444
MCOPPB	OPRL1	0.004319	CRISPR_S1PR4	S1PR4	0.00304604	ORF_HIF1A	HIF1A	0.002438
ascorbic-acid	P3H1	0.004306	CRISPR_CCND1	CCND1	0.00300884	ORF_JAK1	JAK1	0.00243
IWP-L6	PORCN	0.004187	CRISPR_GJB4	GJB4	0.00291491	ORF_SLC29A1	SLC29A1	0.002427
OMDM-2	GPR119	0.004087	CRISPR_PDPK1	PDPK1	0.00286949	ORF_RB1	RB1	0.002419
TC-S-7004	DYRK1B	0.004086	CRISPR_P3H1	P3H1	0.00286603	ORF_ADORA2A	ADORA2A	0.002414
cyclosporine	FPR1	0.004079	CRISPR_MET	MET	0.002846	ORF_PLD1	PLD1	0.002411
BAY-87-2243	HIF1A	0.003987	CRISPR_AKR1B1	AKR1B1	0.00281787	ORF_PPARD	PPARD	0.002382
gabapentin-enacarbil	CACNB4	0.003925	CRISPR_KCNN1	KCNN1	0.00281715	ORF_NAMPT	NAMPT	0.002372
4-CMTB	FFAR2	0.003847	CRISPR_CSF1R	CSF1R	0.00280917	ORF_GJB4	GJB4	0.002359
azacitidine	DNMT3A	0.003847	CRISPR_S1PR2	S1PR2	0.00278664	ORF_CACNG1	CACNG1	0.002352
misoprostol	PTGIR	0.003825	CRISPR_GAA	GAA	0.00274193	ORF_MAPK8	MAPK8	0.002315
TFC-007	HPGDS	0.003741	CRISPR_PIK3CG	PIK3CG	0.00260007	ORF_GABRB2	GABRB2	0.002274
hexestrol	AKR1C1	0.003517	CRISPR_TUBB4B	TUBB4B	0.00258708	ORF_AKR1B1	AKR1B1	0.002261
SRC-kinase-inhibitor-I	CSK	0.003468	CRISPR_PORCN	PORCN	0.00253367	ORF_ICAM1	ICAM1	0.002245
niflumic-acid	UGT1A9	0.003466	CRISPR_HRH4	HRH4	0.00251901	ORF_KCNN4	KCNN4	0.002239
ingenol-mebutate	PRKCE	0.003442	CRISPR_SSTR2	SSTR2	0.00248575	ORF_KCNJ1	KCNJ1	0.002205
PF-05190457	GHSR	0.00333	CRISPR_PTPN2	PTPN2	0.00238383	ORF_MAPK13	MAPK13	0.0022
triamterene	SCNN1G	0.003318	CRISPR_GPR119	GPR119	0.00235188	ORF_STAT1	STAT1	0.002183
nafamostat	ASIC1	0.003305	CRISPR_CA5A	CA5A	0.00225639	ORF_TUBB3	TUBB3	0.002175
phenolphthalein	UGT1A9	0.003254	CRISPR_HTR3A	HTR3A	0.00223553	ORF_NTRK1	NTRK1	0.002173
ethoxzolamide	CA5A	0.003114	CRISPR_AURKB	AURKB	0.00222969	ORF_SLCO2B1	SLCO2B1	0.002172
N-alpha-Methylhistamine-dihydrochloride	HRH4	0.003099	CRISPR_FPR1	FPR1	0.00220037	ORF_KDR	KDR	0.002167
regorafenib	DDR2	0.003015	CRISPR_KCNK1	KCNK1	0.00215685	ORF_COMT	COMT	0.002148
diltiazem	CACNG1	0.002964	CRISPR_ALDH2	ALDH2	0.00209129	ORF_FGF1	FGF1	0.002142
KI-16425	LPAR1	0.002962	CRISPR_PAK4	PAK4	0.00207758	ORF_CYP1A2	CYP1A2	0.002116
PF-06463922	ALK	0.00295	CRISPR_ASIC1	ASIC1	0.00207436	ORF_PIK3CG	PIK3CG	0.002115
DDR1-IN-1	DDR2	0.002924	CRISPR_CCR1	CCR1	0.00198901	ORF_IL1B	IL1B	0.002104
NVP-AEW541	IGF1R	0.002903	CRISPR_ATP5F1D	ATP5F1D	0.00197291	ORF_CHEK2	CHEK2	0.002098
flufenamic-acid	GJB4	0.002837	CRISPR_GLRA3	GLRA3	0.00194871	ORF_ADA	ADA	0.002097
nevirapine	CYP2A6	0.002807	CRISPR_CYP1A2	CYP1A2	0.00190425	ORF_SCNN1G	SCNN1G	0.002095
benzamil	SCNN1G	0.002768	CRISPR_KCNH7	KCNH7	0.00190294	ORF_SLIRP	SLIRP	0.002079
edoxaban	F10	0.002756	CRISPR_CACNB4	CACNB4	0.00188232	ORF_IMPDH1	IMPDH1	0.002066
SB-505124	TGFBR1	0.002755	CRISPR_VEGFA	VEGFA	0.00188088	ORF_CLOCK	CLOCK	0.002052
filgotinib	JAK1	0.002741	CRISPR_JAK1	JAK1	0.00173318	ORF_HCK	HCK	0.00202
AZD9668	ELANE	0.0027	CRISPR_KDR	KDR	0.00170338	ORF_CDK7	CDK7	0.002002
BAM7	BAX	0.002642	CRISPR_RET	RET	0.00167656	ORF_ZBTB24	ZBTB24	0.001994
baclofen	KCTD16	0.002642	CRISPR_TNNC1	TNNC1	0.00164032	ORF_GUCY1B1	GUCY1B1	0.001989
LDN-27219	TGM2	0.002635	CRISPR_MAPK14	MAPK14	0.00153983	ORF_FFAR4	FFAR4	0.001983
4-methylhistamine	HRH4	0.002628	CRISPR_PPARD	PPARD	0.00151289	ORF_ATP5F1D	ATP5F1D	0.00198
SB-202190	MAPK14	0.002624	CRISPR_COMT	COMT	0.00148749	ORF_ASIC1	ASIC1	0.001973
miconazole	KCNN1	0.002609	CRISPR_DDR2	DDR2	0.00143361	ORF_DNMT3A	DNMT3A	0.001965
EI1	EZH2	0.0026	CRISPR_CYP3A4	CYP3A4	0.00142467	ORF_HBB	HBB	0.00193
droxinostat	HDAC6	0.002581	CRISPR_HDAC6	HDAC6	0.00140381	ORF_KCTD16	KCTD16	0.001924
CGP-53353	PRKCB	0.002577	CRISPR_KCNJ1	KCNJ1	0.00138497	ORF_CFLAR	CFLAR	0.001914
DG-172	PPARD	0.002525	CRISPR_GHSR	GHSR	0.00135458	ORF_HDAC3	HDAC3	0.001871
brinzolamide	CA5A	0.002502	CRISPR_OPRL1	OPRL1	0.00133956	ORF_S1PR4	S1PR4	0.001844
conivaptan	AVPR1A	0.002488	CRISPR_PTK2B	PTK2B	0.00133932	ORF_CATSPER4	CATSPER4	0.001834
torcitabine	DCK	0.002467	CRISPR_PDE7A	PDE7A	0.00133741	ORF_RGS4	RGS4	0.001833
ruxolitinib	JAK1	0.002455	CRISPR_CASP3	CASP3	0.00125229	ORF_AGER	AGER	0.001829
amiloride	ASIC1	0.002448	CRISPR_CACNG1	CACNG1	0.00120997	ORF_RHEB	RHEB	0.001819
apatinib	CSK	0.002389	CRISPR_CA14	CA14	0.00120175	ORF_ADH1C	ADH1C	0.001808
CVT-10216	ALDH2	0.002352	CRISPR_GPR55	GPR55	0.00108063	ORF_BCL2L1	BCL2L1	0.001744
cediranib	CSF1R	0.002312	CRISPR_S100B	S100B	0.00104892	ORF_EDNRB	EDNRB	0.001729
leflunomide	PTK2B	0.002298	CRISPR_DHH	DHH	0.00104129	ORF_PAK4	PAK4	0.001726
anandamide	GPR55	0.002293	CRISPR_TGM2	TGM2	0.00102413	ORF_RPL3	RPL3	0.001723
quinine	KCNN4	0.002289	CRISPR_AKR1C1	AKR1C1	0.00101554	ORF_HIF1AN	HIF1AN	0.001721
GNF-5	ABL1	0.002288	CRISPR_KRAS	KRAS	0.000992537	ORF_CSK	CSK	0.001689
bufexamac	HDAC6	0.002282	CRISPR_SLC29A1	SLC29A1	0.000931621	ORF_PDPK1	PDPK1	0.001689
1-EBIO	KCNN1	0.002257	CRISPR_UGT1A9	UGT1A9	0.000926137	ORF_MET	MET	0.001676
CP-724714	ERBB2	0.002247	CRISPR_PNLIP	PNLIP	0.000877738	ORF_F10	F10	0.001617
loperamide	OPRM1	0.002239	CRISPR_LYN	LYN	0.000857115	ORF_IGF1R	IGF1R	0.001614
CC-401	MAPK8	0.002207	CRISPR_NAMPT	NAMPT	0.000801563	ORF_AURKB	AURKB	0.001612
ZK811752	CCR1	0.002176	CRISPR_GABRB2	GABRB2	0.000781775	ORF_EZH2	EZH2	0.001607
zaprinast	PDE4D	0.002146	CRISPR_ADH1C	ADH1C	0.000758052	ORF_CASP3	CASP3	0.001568
lercanidipine	CACNG1	0.002134	CRISPR_ANXA1	ANXA1	0.000542879	ORF_BAX	BAX	0.00155
NSC-625987	CDK4	0.002082	CRISPR_TNF	TNF	0.000446916	ORF_TNNC1	TNNC1	0.001513
dexamethasone	ANXA1	0.002071	CRISPR_CYP2A6	CYP2A6	0.000280857	ORF_PTPN2	PTPN2	0.001496
miglitol	GAA	0.00207				ORF_BRD4	BRD4	0.001486
sodium-butyrate	FFAR2	0.002065				ORF_PPAT	PPAT	0.001458
LY2109761	TGFBR1	0.002014				ORF_PLK1	PLK1	0.001439
Ro-20-1724	PDE3A	0.001985				ORF_PARP3	PARP3	0.001437
pazopanib	FGF1	0.001943				ORF_ELANE	ELANE	0.001416
GSK-37647	FFAR4	0.001909				ORF_SIRT2	SIRT2	0.001411
NS-11021	KCNMA1	0.001829				ORF_SGK3	SGK3	0.001394
acetylcysteine	SLC7A11	0.001817				ORF_HTR2C	HTR2C	0.00139
zamifenacin	CHRM3	0.001798				ORF_CSF1R	CSF1R	0.001303
procaine	HTR3A	0.001791				ORF_ATM	ATM	0.001241
GW-311616	ELANE	0.001769				ORF_ADRA2B	ADRA2B	0.001057
TCN201	GRIN2A	0.001758				ORF_PLA2G1B	PLA2G1B	0.001011
thioguanine	IMPDH1	0.00174				ORF_FOXM1	FOXM1	0.000962
cilostazol	PDE3A	0.001709				ORF_MMP2	MMP2	0.000956
A-987306	CCR1	0.001707				ORF_MME	MME	0.000756
pidolic-acid	VEGFA	0.001705				ORF_BRAF	BRAF	0.000652
NBQX	GRIN2A	0.001687
nalmefene	OPRM1	0.001667
motesanib	KDR	0.001621
FPS-ZM1	AGER	0.001581
PF-915275	HSD11B1	0.001577
LGK-974	PORCN	0.001561
somatostatin	SSTR2	0.001537
LOXO-101	NTRK1	0.001536
CYM-50260	S1PR4	0.001534
spiroxatrine	ADRA2B	0.001529
nilvadipine	CACNA2D3	0.001527
GSK3787	PPARD	0.001525
ozagrel	TBXAS1	0.001504
afimoxifene	PLD1	0.001493
arundic-acid	S100B	0.001476
glutamine-(l)	PPAT	0.001442
glyburide	SLCO2B1	0.001434
AZD1283	P2RY12	0.001432
FERb-033	ERBB2	0.001428
olanzapine	CHRM2	0.001423
ceritinib	ALK	0.001422
dalfampridine	KCNH7	0.001417
cyclophosphamide	CYP2A6	0.001417
SirReal-2	SIRT2	0.001413
meclofenamic-acid	KCNQ2	0.001407
carzenide	CA14	0.001385
2,5-furandimethanol	HBB	0.001374
diacerein	IL1B	0.001365
bepridil	TNNC1	0.00136
L-proline	P3H1	0.001358
dinoprostone	CATSPER4	0.001338
desonide	PLA2G1B	0.001334
1-octanol	GJB4	0.001298
trazodone	HTR2C	0.001293
PD-98059	BRAF	0.00129
terazosin	KCNH7	0.001275
CYM-5520	S1PR2	0.001261
azathioprine	PPAT	0.001261
acetohexamide	KCNJ1	0.001248
A205804	ICAM1	0.001244
M-25	DHH	0.001241
AK-7	SIRT2	0.001232
flindokalner	KCNMA1	0.001222
paliperidone	HTR2C	0.001198
NS-309	KCNN4	0.001191
JTE-013	S1PR2	0.001182
CCG-63802	RGS4	0.001155
castanospermine	GAA	0.001139
ozanimod	S1PR1	0.001133
ME-0328	PARP3	0.00113
KU-55933	ATM	0.00113
taladegib	DHH	0.001117
saclofen	KCTD16	0.001113
olopatadine	S100B	0.001113
octreotide	SSTR2	0.001103
SGX523	MET	0.001101
sacubitril	MME	0.001083
GSK2110183	AKT1	0.001079
batimastat	MMP2	0.001079
fomepizole	ADH1C	0.001074
sorbinil	AKR1B1	0.001059
ML-193	GPR55	0.00104
ibutamoren	GHSR	0.00104
dilazep	SLC29A1	0.001023
alrestatin	AKR1B1	0.001019
PF-04217903	MET	0.001013
tranilast	HPGDS	0.000998
rifamycin	SLCO2B1	0.000986
BRL-50481	PDE7A	0.000985
orantinib	AURKB	0.000973
alda-1	ALDH2	0.000972
2-Oleoylglycerol	GPR119	0.000969
nimodipine	CACNB4	0.000927
BQ-788	EDNRB	0.000918
U-0521	COMT	0.000912
trometamol	VEGFA	0.000909
N6-cyclopentyladenosine	SLC29A1	0.000898
ML-323	USP1	0.000885
nialamide	COMT	0.000884
enflurane	ATP5F1D	0.000884
nicotine	TBXAS1	0.000865
RX-821002	ADRA2B	0.000858
ilomastat	MMP2	0.000855
Ro-1138452	PTGIR	0.000849
PFI-1	BRD4	0.000841
ZM-336372	BRAF	0.000834
minocycline	IL1B	0.000826
vitamin-E	PRKCB	0.000825
racecadotril	MME	0.000818
picrotoxinin	GLRA3	0.000817
ethyl-pyruvate	TNF	0.000814
TUG-891	FFAR4	0.000812
riociguat	GUCY1B1	0.000807
CYM-50358	S1PR4	0.000769
ibutilide	KCNK1	0.000768
BMS-587101	ITGB2	0.000767
VU591	KCNJ1	0.000746
quinidine	KCNK1	0.000732
guanidine	RNASE1	0.000711
aloxistatin	CTSG	0.000707
methoxsalen	CYP1A2	0.000702
KH-CB19	CLK1	0.000699
ML-228	HIF1A	0.000694
amlexanox	FGF1	0.000683
salicylic-acid	AKR1C1	0.000669
isoflurane	ATP5F1D	0.000662
efaproxiral	HBB	0.000651
trihexyphenidyl	CHRM3	0.000647
oxytocin	AVPR1A	0.000646
TG-003	CLK1	0.000619
sulfasalazine	PLA2G1B	0.000594
IRL-2500	EDNRB	0.000561
felodipine	TNNC1	0.000559
phenylbutazone	PTGIS	0.000555
dalbavancin	PNLIP	0.000551
formononetin	ADH1C	0.000545
picrotin	GLRA3	0.000533
efaroxan	ADORA2A	0.000533
citric-acid	RNASE1	0.000523
NQDI-1	CASP3	0.000508
dyphylline	PDE7A	0.000481
enilconazole	CYP1A2	0.000469
cetilistat	PNLIP	0.000468
sulfinpyrazone	FPR1	0.000453
coumarin	CA14	0.000411
epoprostenol	PTGIS	0.00039

## Sheet: Table S2
Table S2: Pairwise Cosine Similarity Between Distinct Significant Perturbations. For each perturbation pair, the perturbation names, their corresponding target genes, and the cosine similarity values are provided. Cosine similarity quantifies the similarity in their perturbational profiles, with higher values indicating greater similarity between the perturbations.
Perturbation_name_1	Target_gene_1	Perturbation_name_2	Target_gene_2	Cosine Similarity
7-hydroxystaurosporine	PDPK1	AC-710	CSF1R	0.767514
7-hydroxystaurosporine	PDPK1	AMG900	AURKB	-0.392373
7-hydroxystaurosporine	PDPK1	AR-12	PDPK1	0.889041
7-hydroxystaurosporine	PDPK1	AVL-292	BTK	0.337784
7-hydroxystaurosporine	PDPK1	AZD7762	CHEK2	0.979775
7-hydroxystaurosporine	PDPK1	BAN-ORL-24	OPRL1	0.412075
7-hydroxystaurosporine	PDPK1	BAX-channel-blocker	BAX	0.842043
7-hydroxystaurosporine	PDPK1	BI-2536	PLK1	0.526731
7-hydroxystaurosporine	PDPK1	BMS-536924	LCK	-0.0794031
7-hydroxystaurosporine	PDPK1	BVT-948	PTPN2	0.978121
7-hydroxystaurosporine	PDPK1	CYT-997	TUBB	0.965264
7-hydroxystaurosporine	PDPK1	FK-866	NAMPT	0.906358
7-hydroxystaurosporine	PDPK1	GK921	TGM2	0.969897
7-hydroxystaurosporine	PDPK1	GSK1070916	CYP3A4	-0.517579
7-hydroxystaurosporine	PDPK1	JTE-607	TNF	-0.385219
7-hydroxystaurosporine	PDPK1	KG-5	FLT3	-0.13005
7-hydroxystaurosporine	PDPK1	KU-60019	ATM	0.738818
7-hydroxystaurosporine	PDPK1	LDN-212854	ABL1	0.973642
7-hydroxystaurosporine	PDPK1	NSC-632839	USP1	0.963251
7-hydroxystaurosporine	PDPK1	NSC-663284	CDC25A	0.97569
7-hydroxystaurosporine	PDPK1	NSC-95397	CDC25A	0.985253
7-hydroxystaurosporine	PDPK1	NVP-ADW742	IGF1R	0.50906
7-hydroxystaurosporine	PDPK1	NVP-HSP990	HSP90AB1	0.983637
7-hydroxystaurosporine	PDPK1	NVS-PAK1-1	PAK1	0.565426
7-hydroxystaurosporine	PDPK1	PF-431396	PTK2B	-0.422432
7-hydroxystaurosporine	PDPK1	PHA-793887	CDK7	0.707957
7-hydroxystaurosporine	PDPK1	PP-1	HCK	-0.0918969
7-hydroxystaurosporine	PDPK1	PP-121	HCK	0.83179
7-hydroxystaurosporine	PDPK1	PP-2	LYN	0.0360727
7-hydroxystaurosporine	PDPK1	RGB-286638	CDK9	0.605771
7-hydroxystaurosporine	PDPK1	SB-203580	MAPK14	-0.044553
7-hydroxystaurosporine	PDPK1	SKLB1002	KDR	-0.644524
7-hydroxystaurosporine	PDPK1	SU3327	MAPK8	0.677941
7-hydroxystaurosporine	PDPK1	TG-02	CDK9	0.944277
7-hydroxystaurosporine	PDPK1	TG-101348	BRD4	0.940662
7-hydroxystaurosporine	PDPK1	UNC1999	EZH2	0.978383
7-hydroxystaurosporine	PDPK1	UNC2025	FLT3	0.796234
7-hydroxystaurosporine	PDPK1	WH-4-023	LCK	0.00930579
7-hydroxystaurosporine	PDPK1	aminopurvalanol-a	CDK2	-0.601348
7-hydroxystaurosporine	PDPK1	anisomycin	RPL23A	0.921619
7-hydroxystaurosporine	PDPK1	arcyriaflavin-a	CCND1	-0.0105559
7-hydroxystaurosporine	PDPK1	azeliragon	AGER	0.957302
7-hydroxystaurosporine	PDPK1	briciclib	CCND1	0.956458
7-hydroxystaurosporine	PDPK1	buparlisib	PIK3CG	0.935808
7-hydroxystaurosporine	PDPK1	colchicine	TUBB3	0.942305
7-hydroxystaurosporine	PDPK1	cycloheximide	RPL3	0.112792
7-hydroxystaurosporine	PDPK1	danusertib	RET	-0.519217
7-hydroxystaurosporine	PDPK1	deferasirox	CYP3A4	-0.455549
7-hydroxystaurosporine	PDPK1	delanzomib	CTSG	0.974677
7-hydroxystaurosporine	PDPK1	epothilone-b	TUBB3	0.280553
7-hydroxystaurosporine	PDPK1	fludarabine	ADA	-0.602957
7-hydroxystaurosporine	PDPK1	fludarabine-phosphate	DCK	-0.487822
7-hydroxystaurosporine	PDPK1	ganetespib	HSP90AA1	0.979219
7-hydroxystaurosporine	PDPK1	geldanamycin	HSP90AB1	0.980107
7-hydroxystaurosporine	PDPK1	homoharringtonine	RPL3	0.963411
7-hydroxystaurosporine	PDPK1	ixabepilone	TUBB4B	0.873526
7-hydroxystaurosporine	PDPK1	menadione	F10	-0.428048
7-hydroxystaurosporine	PDPK1	oxibendazole	TUBB4B	0.901783
7-hydroxystaurosporine	PDPK1	polydatin	ICAM1	0.741425
7-hydroxystaurosporine	PDPK1	ponatinib	LYN	0.976071
7-hydroxystaurosporine	PDPK1	puromycin	RPL23A	0.967506
7-hydroxystaurosporine	PDPK1	pyrrolidine-dithiocarbamate	HSD11B1	0.910233
7-hydroxystaurosporine	PDPK1	romidepsin	HDAC3	0.925406
7-hydroxystaurosporine	PDPK1	ryuvidine	CDK4	0.962201
7-hydroxystaurosporine	PDPK1	simvastatin	ITGB2	0.322738
7-hydroxystaurosporine	PDPK1	thiostrepton	FOXM1	0.871305
7-hydroxystaurosporine	PDPK1	CRISPR_BTK	BTK	-0.0410688
7-hydroxystaurosporine	PDPK1	CRISPR_CACNA2D3	CACNA2D3	-0.0352372
7-hydroxystaurosporine	PDPK1	CRISPR_HIF1A	HIF1A	0.0408426
7-hydroxystaurosporine	PDPK1	CRISPR_IL1B	IL1B	0.123367
7-hydroxystaurosporine	PDPK1	CRISPR_P2RY12	P2RY12	0.0120096
7-hydroxystaurosporine	PDPK1	CRISPR_PLK1	PLK1	-0.0275318
7-hydroxystaurosporine	PDPK1	CRISPR_RPL23A	RPL23A	-0.271446
7-hydroxystaurosporine	PDPK1	CRISPR_S1PR1	S1PR1	0.0245269
7-hydroxystaurosporine	PDPK1	CRISPR_SLCO2B1	SLCO2B1	-0.0830113
7-hydroxystaurosporine	PDPK1	CRISPR_TGFBR1	TGFBR1	-0.18336
7-hydroxystaurosporine	PDPK1	CRISPR_TUBB	TUBB	0.0203504
7-hydroxystaurosporine	PDPK1	ORF_ABL1	ABL1	0.202935
7-hydroxystaurosporine	PDPK1	ORF_AKR1C1	AKR1C1	-0.199348
7-hydroxystaurosporine	PDPK1	ORF_ANXA1	ANXA1	-0.183776
7-hydroxystaurosporine	PDPK1	ORF_CCR1	CCR1	-0.283691
7-hydroxystaurosporine	PDPK1	ORF_DYRK1B	DYRK1B	-0.607928
7-hydroxystaurosporine	PDPK1	ORF_GHSR	GHSR	-0.300405
7-hydroxystaurosporine	PDPK1	ORF_KCNMA1	KCNMA1	0.27032
7-hydroxystaurosporine	PDPK1	ORF_KRAS	KRAS	0.591404
7-hydroxystaurosporine	PDPK1	ORF_LYN	LYN	0.683209
7-hydroxystaurosporine	PDPK1	ORF_P3H1	P3H1	-0.153552
7-hydroxystaurosporine	PDPK1	ORF_PAK1	PAK1	0.0796998
7-hydroxystaurosporine	PDPK1	ORF_PTK2B	PTK2B	0.627533
7-hydroxystaurosporine	PDPK1	ORF_TBXAS1	TBXAS1	-0.414084
7-hydroxystaurosporine	PDPK1	ORF_TNF	TNF	-0.202674
AC-710	CSF1R	7-hydroxystaurosporine	PDPK1	0.767514
AC-710	CSF1R	AMG900	AURKB	-0.70677
AC-710	CSF1R	AR-12	PDPK1	0.627839
AC-710	CSF1R	AVL-292	BTK	0.631847
AC-710	CSF1R	AZD7762	CHEK2	0.779005
AC-710	CSF1R	BAN-ORL-24	OPRL1	0.722299
AC-710	CSF1R	BAX-channel-blocker	BAX	0.962733
AC-710	CSF1R	BI-2536	PLK1	0.057891
AC-710	CSF1R	BMS-536924	LCK	0.247292
AC-710	CSF1R	BVT-948	PTPN2	0.776062
AC-710	CSF1R	CYT-997	TUBB	0.661468
AC-710	CSF1R	FK-866	NAMPT	0.84033
AC-710	CSF1R	GK921	TGM2	0.826043
AC-710	CSF1R	GSK1070916	CYP3A4	-0.839406
AC-710	CSF1R	JTE-607	TNF	-0.754639
AC-710	CSF1R	KG-5	FLT3	-0.469662
AC-710	CSF1R	KU-60019	ATM	0.944727
AC-710	CSF1R	LDN-212854	ABL1	0.7814
AC-710	CSF1R	NSC-632839	USP1	0.770709
AC-710	CSF1R	NSC-663284	CDC25A	0.760869
AC-710	CSF1R	NSC-95397	CDC25A	0.766706
AC-710	CSF1R	NVP-ADW742	IGF1R	0.854064
AC-710	CSF1R	NVP-HSP990	HSP90AB1	0.769421
AC-710	CSF1R	NVS-PAK1-1	PAK1	0.877584
AC-710	CSF1R	PF-431396	PTK2B	-0.479125
AC-710	CSF1R	PHA-793887	CDK7	0.444478
AC-710	CSF1R	PP-1	HCK	0.273153
AC-710	CSF1R	PP-121	HCK	0.853176
AC-710	CSF1R	PP-2	LYN	0.409048
AC-710	CSF1R	RGB-286638	CDK9	0.544136
AC-710	CSF1R	SB-203580	MAPK14	0.313464
AC-710	CSF1R	SKLB1002	KDR	-0.827195
AC-710	CSF1R	SU3327	MAPK8	0.786513
AC-710	CSF1R	TG-02	CDK9	0.693853
AC-710	CSF1R	TG-101348	BRD4	0.73935
AC-710	CSF1R	UNC1999	EZH2	0.786955
AC-710	CSF1R	UNC2025	FLT3	0.411996
AC-710	CSF1R	WH-4-023	LCK	0.379634
AC-710	CSF1R	aminopurvalanol-a	CDK2	-0.618294
AC-710	CSF1R	anisomycin	RPL23A	0.643666
AC-710	CSF1R	arcyriaflavin-a	CCND1	0.322625
AC-710	CSF1R	azeliragon	AGER	0.847839
AC-710	CSF1R	briciclib	CCND1	0.631375
AC-710	CSF1R	buparlisib	PIK3CG	0.654628
AC-710	CSF1R	colchicine	TUBB3	0.613948
AC-710	CSF1R	cycloheximide	RPL3	0.0286839
AC-710	CSF1R	danusertib	RET	-0.825208
AC-710	CSF1R	deferasirox	CYP3A4	-0.815927
AC-710	CSF1R	delanzomib	CTSG	0.754695
AC-710	CSF1R	epothilone-b	TUBB3	0.131079
AC-710	CSF1R	fludarabine	ADA	-0.843
AC-710	CSF1R	fludarabine-phosphate	DCK	-0.818098
AC-710	CSF1R	ganetespib	HSP90AA1	0.76175
AC-710	CSF1R	geldanamycin	HSP90AB1	0.718449
AC-710	CSF1R	homoharringtonine	RPL3	0.702764
AC-710	CSF1R	ixabepilone	TUBB4B	0.553281
AC-710	CSF1R	menadione	F10	-0.726521
AC-710	CSF1R	oxibendazole	TUBB4B	0.511174
AC-710	CSF1R	polydatin	ICAM1	0.816688
AC-710	CSF1R	ponatinib	LYN	0.757498
AC-710	CSF1R	puromycin	RPL23A	0.719363
AC-710	CSF1R	pyrrolidine-dithiocarbamate	HSD11B1	0.663004
AC-710	CSF1R	romidepsin	HDAC3	0.7117
AC-710	CSF1R	ryuvidine	CDK4	0.783118
AC-710	CSF1R	simvastatin	ITGB2	0.713633
AC-710	CSF1R	thiostrepton	FOXM1	0.741423
AC-710	CSF1R	CRISPR_BTK	BTK	0.160839
AC-710	CSF1R	CRISPR_CACNA2D3	CACNA2D3	0.202413
AC-710	CSF1R	CRISPR_HIF1A	HIF1A	0.259892
AC-710	CSF1R	CRISPR_IL1B	IL1B	-0.168542
AC-710	CSF1R	CRISPR_P2RY12	P2RY12	0.250786
AC-710	CSF1R	CRISPR_PLK1	PLK1	-0.352432
AC-710	CSF1R	CRISPR_RPL23A	RPL23A	-0.584713
AC-710	CSF1R	CRISPR_S1PR1	S1PR1	0.226682
AC-710	CSF1R	CRISPR_SLCO2B1	SLCO2B1	0.104998
AC-710	CSF1R	CRISPR_TGFBR1	TGFBR1	-0.00557638
AC-710	CSF1R	CRISPR_TUBB	TUBB	-0.309312
AC-710	CSF1R	ORF_ABL1	ABL1	0.580228
AC-710	CSF1R	ORF_AKR1C1	AKR1C1	0.0724046
AC-710	CSF1R	ORF_ANXA1	ANXA1	0.0495761
AC-710	CSF1R	ORF_CCR1	CCR1	-0.00399867
AC-710	CSF1R	ORF_DYRK1B	DYRK1B	-0.784256
AC-710	CSF1R	ORF_GHSR	GHSR	-0.0495878
AC-710	CSF1R	ORF_KCNMA1	KCNMA1	0.288584
AC-710	CSF1R	ORF_KRAS	KRAS	0.780659
AC-710	CSF1R	ORF_LYN	LYN	0.890889
AC-710	CSF1R	ORF_P3H1	P3H1	0.18823
AC-710	CSF1R	ORF_PAK1	PAK1	0.0996836
AC-710	CSF1R	ORF_PTK2B	PTK2B	0.671724
AC-710	CSF1R	ORF_TBXAS1	TBXAS1	-0.170113
AC-710	CSF1R	ORF_TNF	TNF	0.017967
AMG900	AURKB	7-hydroxystaurosporine	PDPK1	-0.392373
AMG900	AURKB	AC-710	CSF1R	-0.70677
AMG900	AURKB	AR-12	PDPK1	-0.333268
AMG900	AURKB	AVL-292	BTK	-0.490728
AMG900	AURKB	AZD7762	CHEK2	-0.437031
AMG900	AURKB	BAN-ORL-24	OPRL1	-0.431433
AMG900	AURKB	BAX-channel-blocker	BAX	-0.591702
AMG900	AURKB	BI-2536	PLK1	0.379576
AMG900	AURKB	BMS-536924	LCK	-0.0771009
AMG900	AURKB	BVT-948	PTPN2	-0.3994
AMG900	AURKB	CYT-997	TUBB	-0.284008
AMG900	AURKB	FK-866	NAMPT	-0.447583
AMG900	AURKB	GK921	TGM2	-0.434937
AMG900	AURKB	GSK1070916	CYP3A4	0.892349
AMG900	AURKB	JTE-607	TNF	0.792758
AMG900	AURKB	KG-5	FLT3	0.869046
AMG900	AURKB	KU-60019	ATM	-0.607673
AMG900	AURKB	LDN-212854	ABL1	-0.435826
AMG900	AURKB	NSC-632839	USP1	-0.420654
AMG900	AURKB	NSC-663284	CDC25A	-0.415263
AMG900	AURKB	NSC-95397	CDC25A	-0.392922
AMG900	AURKB	NVP-ADW742	IGF1R	-0.595657
AMG900	AURKB	NVP-HSP990	HSP90AB1	-0.364245
AMG900	AURKB	NVS-PAK1-1	PAK1	-0.632615
AMG900	AURKB	PF-431396	PTK2B	0.793293
AMG900	AURKB	PHA-793887	CDK7	0.0662474
AMG900	AURKB	PP-1	HCK	-0.142308
AMG900	AURKB	PP-121	HCK	-0.455831
AMG900	AURKB	PP-2	LYN	-0.173896
AMG900	AURKB	RGB-286638	CDK9	-0.0330191
AMG900	AURKB	SB-203580	MAPK14	-0.160624
AMG900	AURKB	SKLB1002	KDR	0.766933
AMG900	AURKB	SU3327	MAPK8	-0.450869
AMG900	AURKB	TG-02	CDK9	-0.236417
AMG900	AURKB	TG-101348	BRD4	-0.40257
AMG900	AURKB	UNC1999	EZH2	-0.438976
AMG900	AURKB	UNC2025	FLT3	0.0839244
AMG900	AURKB	WH-4-023	LCK	-0.295926
AMG900	AURKB	aminopurvalanol-a	CDK2	0.631292
AMG900	AURKB	anisomycin	RPL23A	-0.219116
AMG900	AURKB	arcyriaflavin-a	CCND1	-0.183615
AMG900	AURKB	azeliragon	AGER	-0.449961
AMG900	AURKB	briciclib	CCND1	-0.274615
AMG900	AURKB	buparlisib	PIK3CG	-0.352976
AMG900	AURKB	colchicine	TUBB3	-0.237353
AMG900	AURKB	cycloheximide	RPL3	0.400304
AMG900	AURKB	danusertib	RET	0.952718
AMG900	AURKB	deferasirox	CYP3A4	0.82166
AMG900	AURKB	delanzomib	CTSG	-0.422101
AMG900	AURKB	epothilone-b	TUBB3	0.481853
AMG900	AURKB	fludarabine	ADA	0.812386
AMG900	AURKB	fludarabine-phosphate	DCK	0.903311
AMG900	AURKB	ganetespib	HSP90AA1	-0.354098
AMG900	AURKB	geldanamycin	HSP90AB1	-0.32442
AMG900	AURKB	homoharringtonine	RPL3	-0.282738
AMG900	AURKB	ixabepilone	TUBB4B	-0.00680046
AMG900	AURKB	menadione	F10	0.830384
AMG900	AURKB	oxibendazole	TUBB4B	-0.120852
AMG900	AURKB	polydatin	ICAM1	-0.285804
AMG900	AURKB	ponatinib	LYN	-0.428265
AMG900	AURKB	puromycin	RPL23A	-0.401699
AMG900	AURKB	pyrrolidine-dithiocarbamate	HSD11B1	-0.218012
AMG900	AURKB	romidepsin	HDAC3	-0.411742
AMG900	AURKB	ryuvidine	CDK4	-0.459565
AMG900	AURKB	simvastatin	ITGB2	-0.471251
AMG900	AURKB	thiostrepton	FOXM1	-0.240022
AMG900	AURKB	CRISPR_BTK	BTK	-0.139151
AMG900	AURKB	CRISPR_CACNA2D3	CACNA2D3	-0.217968
AMG900	AURKB	CRISPR_HIF1A	HIF1A	-0.23916
AMG900	AURKB	CRISPR_IL1B	IL1B	0.180918
AMG900	AURKB	CRISPR_P2RY12	P2RY12	-0.207915
AMG900	AURKB	CRISPR_PLK1	PLK1	0.371278
AMG900	AURKB	CRISPR_RPL23A	RPL23A	0.637985
AMG900	AURKB	CRISPR_S1PR1	S1PR1	-0.213638
AMG900	AURKB	CRISPR_SLCO2B1	SLCO2B1	-0.0859006
AMG900	AURKB	CRISPR_TGFBR1	TGFBR1	-0.120381
AMG900	AURKB	CRISPR_TUBB	TUBB	0.339268
AMG900	AURKB	ORF_ABL1	ABL1	-0.501118
AMG900	AURKB	ORF_AKR1C1	AKR1C1	-0.198209
AMG900	AURKB	ORF_ANXA1	ANXA1	0.00448108
AMG900	AURKB	ORF_CCR1	CCR1	-0.141553
AMG900	AURKB	ORF_DYRK1B	DYRK1B	0.795655
AMG900	AURKB	ORF_GHSR	GHSR	-0.136773
AMG900	AURKB	ORF_KCNMA1	KCNMA1	-0.162334
AMG900	AURKB	ORF_KRAS	KRAS	-0.533888
AMG900	AURKB	ORF_LYN	LYN	-0.731116
AMG900	AURKB	ORF_P3H1	P3H1	-0.300448
AMG900	AURKB	ORF_PAK1	PAK1	0.0780599
AMG900	AURKB	ORF_PTK2B	PTK2B	-0.436161
AMG900	AURKB	ORF_TBXAS1	TBXAS1	0.00883966
AMG900	AURKB	ORF_TNF	TNF	0.15836
AR-12	PDPK1	7-hydroxystaurosporine	PDPK1	0.889041
AR-12	PDPK1	AC-710	CSF1R	0.627839
AR-12	PDPK1	AMG900	AURKB	-0.333268
AR-12	PDPK1	AVL-292	BTK	0.282481
AR-12	PDPK1	AZD7762	CHEK2	0.87026
AR-12	PDPK1	BAN-ORL-24	OPRL1	0.310012
AR-12	PDPK1	BAX-channel-blocker	BAX	0.691491
AR-12	PDPK1	BI-2536	PLK1	0.459612
AR-12	PDPK1	BMS-536924	LCK	-0.0682013
AR-12	PDPK1	BVT-948	PTPN2	0.874063
AR-12	PDPK1	CYT-997	TUBB	0.873878
AR-12	PDPK1	FK-866	NAMPT	0.744426
AR-12	PDPK1	GK921	TGM2	0.809898
AR-12	PDPK1	GSK1070916	CYP3A4	-0.422905
AR-12	PDPK1	JTE-607	TNF	-0.36
AR-12	PDPK1	KG-5	FLT3	-0.154029
AR-12	PDPK1	KU-60019	ATM	0.605679
AR-12	PDPK1	LDN-212854	ABL1	0.92839
AR-12	PDPK1	NSC-632839	USP1	0.819372
AR-12	PDPK1	NSC-663284	CDC25A	0.937785
AR-12	PDPK1	NSC-95397	CDC25A	0.876523
AR-12	PDPK1	NVP-ADW742	IGF1R	0.426144
AR-12	PDPK1	NVP-HSP990	HSP90AB1	0.873068
AR-12	PDPK1	NVS-PAK1-1	PAK1	0.419251
AR-12	PDPK1	PF-431396	PTK2B	-0.366348
AR-12	PDPK1	PHA-793887	CDK7	0.561391
AR-12	PDPK1	PP-1	HCK	-0.0573926
AR-12	PDPK1	PP-121	HCK	0.770423
AR-12	PDPK1	PP-2	LYN	0.0315499
AR-12	PDPK1	RGB-286638	CDK9	0.467355
AR-12	PDPK1	SB-203580	MAPK14	-0.0261762
AR-12	PDPK1	SKLB1002	KDR	-0.543142
AR-12	PDPK1	SU3327	MAPK8	0.631737
AR-12	PDPK1	TG-02	CDK9	0.828639
AR-12	PDPK1	TG-101348	BRD4	0.804433
AR-12	PDPK1	UNC1999	EZH2	0.872845
AR-12	PDPK1	UNC2025	FLT3	0.763283
AR-12	PDPK1	WH-4-023	LCK	0.0123112
AR-12	PDPK1	aminopurvalanol-a	CDK2	-0.49772
AR-12	PDPK1	anisomycin	RPL23A	0.822061
AR-12	PDPK1	arcyriaflavin-a	CCND1	-0.0377169
AR-12	PDPK1	azeliragon	AGER	0.82197
AR-12	PDPK1	briciclib	CCND1	0.881691
AR-12	PDPK1	buparlisib	PIK3CG	0.846923
AR-12	PDPK1	colchicine	TUBB3	0.855434
AR-12	PDPK1	cycloheximide	RPL3	0.0183397
AR-12	PDPK1	danusertib	RET	-0.434517
AR-12	PDPK1	deferasirox	CYP3A4	-0.403413
AR-12	PDPK1	delanzomib	CTSG	0.874294
AR-12	PDPK1	epothilone-b	TUBB3	0.229834
AR-12	PDPK1	fludarabine	ADA	-0.562563
AR-12	PDPK1	fludarabine-phosphate	DCK	-0.425678
AR-12	PDPK1	ganetespib	HSP90AA1	0.8927
AR-12	PDPK1	geldanamycin	HSP90AB1	0.894954
AR-12	PDPK1	homoharringtonine	RPL3	0.885648
AR-12	PDPK1	ixabepilone	TUBB4B	0.758672
AR-12	PDPK1	menadione	F10	-0.333658
AR-12	PDPK1	oxibendazole	TUBB4B	0.830454
AR-12	PDPK1	polydatin	ICAM1	0.606168
AR-12	PDPK1	ponatinib	LYN	0.906987
AR-12	PDPK1	puromycin	RPL23A	0.911009
AR-12	PDPK1	pyrrolidine-dithiocarbamate	HSD11B1	0.779189
AR-12	PDPK1	romidepsin	HDAC3	0.820422
AR-12	PDPK1	ryuvidine	CDK4	0.873903
AR-12	PDPK1	simvastatin	ITGB2	0.268094
AR-12	PDPK1	thiostrepton	FOXM1	0.71107
AR-12	PDPK1	CRISPR_BTK	BTK	0.0523367
AR-12	PDPK1	CRISPR_CACNA2D3	CACNA2D3	0.0621669
AR-12	PDPK1	CRISPR_HIF1A	HIF1A	0.1299
AR-12	PDPK1	CRISPR_IL1B	IL1B	0.0446012
AR-12	PDPK1	CRISPR_P2RY12	P2RY12	0.100905
AR-12	PDPK1	CRISPR_PLK1	PLK1	-0.0708422
AR-12	PDPK1	CRISPR_RPL23A	RPL23A	-0.294062
AR-12	PDPK1	CRISPR_S1PR1	S1PR1	0.123427
AR-12	PDPK1	CRISPR_SLCO2B1	SLCO2B1	0.0220041
AR-12	PDPK1	CRISPR_TGFBR1	TGFBR1	-0.0429005
AR-12	PDPK1	CRISPR_TUBB	TUBB	-0.0266256
AR-12	PDPK1	ORF_ABL1	ABL1	0.191605
AR-12	PDPK1	ORF_AKR1C1	AKR1C1	-0.123597
AR-12	PDPK1	ORF_ANXA1	ANXA1	-0.181286
AR-12	PDPK1	ORF_CCR1	CCR1	-0.228633
AR-12	PDPK1	ORF_DYRK1B	DYRK1B	-0.557074
AR-12	PDPK1	ORF_GHSR	GHSR	-0.225972
AR-12	PDPK1	ORF_KCNMA1	KCNMA1	0.201086
AR-12	PDPK1	ORF_KRAS	KRAS	0.465447
AR-12	PDPK1	ORF_LYN	LYN	0.568119
AR-12	PDPK1	ORF_P3H1	P3H1	-0.0808775
AR-12	PDPK1	ORF_PAK1	PAK1	-0.000116189
AR-12	PDPK1	ORF_PTK2B	PTK2B	0.50665
AR-12	PDPK1	ORF_TBXAS1	TBXAS1	-0.307795
AR-12	PDPK1	ORF_TNF	TNF	-0.198558
AVL-292	BTK	7-hydroxystaurosporine	PDPK1	0.337784
AVL-292	BTK	AC-710	CSF1R	0.631847
AVL-292	BTK	AMG900	AURKB	-0.490728
AVL-292	BTK	AR-12	PDPK1	0.282481
AVL-292	BTK	AZD7762	CHEK2	0.341166
AVL-292	BTK	BAN-ORL-24	OPRL1	0.857739
AVL-292	BTK	BAX-channel-blocker	BAX	0.612732
AVL-292	BTK	BI-2536	PLK1	-0.374888
AVL-292	BTK	BMS-536924	LCK	0.823159
AVL-292	BTK	BVT-948	PTPN2	0.291128
AVL-292	BTK	CYT-997	TUBB	0.159932
AVL-292	BTK	FK-866	NAMPT	0.318385
AVL-292	BTK	GK921	TGM2	0.354646
AVL-292	BTK	GSK1070916	CYP3A4	-0.605615
AVL-292	BTK	JTE-607	TNF	-0.83147
AVL-292	BTK	KG-5	FLT3	-0.456456
AVL-292	BTK	KU-60019	ATM	0.788594
AVL-292	BTK	LDN-212854	ABL1	0.369255
AVL-292	BTK	NSC-632839	USP1	0.297036
AVL-292	BTK	NSC-663284	CDC25A	0.354783
AVL-292	BTK	NSC-95397	CDC25A	0.274378
AVL-292	BTK	NVP-ADW742	IGF1R	0.85778
AVL-292	BTK	NVP-HSP990	HSP90AB1	0.312136
AVL-292	BTK	NVS-PAK1-1	PAK1	0.775827
AVL-292	BTK	PF-431396	PTK2B	0.03487
AVL-292	BTK	PHA-793887	CDK7	-0.0365468
AVL-292	BTK	PP-1	HCK	0.821071
AVL-292	BTK	PP-121	HCK	0.712973
AVL-292	BTK	PP-2	LYN	0.830568
AVL-292	BTK	RGB-286638	CDK9	0.357905
AVL-292	BTK	SB-203580	MAPK14	0.842407
AVL-292	BTK	SKLB1002	KDR	-0.40285
AVL-292	BTK	SU3327	MAPK8	0.780407
AVL-292	BTK	TG-02	CDK9	0.197878
AVL-292	BTK	TG-101348	BRD4	0.223694
AVL-292	BTK	UNC1999	EZH2	0.334859
AVL-292	BTK	UNC2025	FLT3	0.0440788
AVL-292	BTK	WH-4-023	LCK	0.903624
AVL-292	BTK	aminopurvalanol-a	CDK2	0.0142343
AVL-292	BTK	anisomycin	RPL23A	0.134588
AVL-292	BTK	arcyriaflavin-a	CCND1	0.831479
AVL-292	BTK	azeliragon	AGER	0.438528
AVL-292	BTK	briciclib	CCND1	0.124491
AVL-292	BTK	buparlisib	PIK3CG	0.15084
AVL-292	BTK	colchicine	TUBB3	0.129218
AVL-292	BTK	cycloheximide	RPL3	-0.0094156
AVL-292	BTK	danusertib	RET	-0.524309
AVL-292	BTK	deferasirox	CYP3A4	-0.802023
AVL-292	BTK	delanzomib	CTSG	0.336641
AVL-292	BTK	epothilone-b	TUBB3	0.297627
AVL-292	BTK	fludarabine	ADA	-0.630944
AVL-292	BTK	fludarabine-phosphate	DCK	-0.686358
AVL-292	BTK	ganetespib	HSP90AA1	0.337689
AVL-292	BTK	geldanamycin	HSP90AB1	0.240836
AVL-292	BTK	homoharringtonine	RPL3	0.227842
AVL-292	BTK	ixabepilone	TUBB4B	0.112433
AVL-292	BTK	menadione	F10	-0.614777
AVL-292	BTK	oxibendazole	TUBB4B	0.00364252
AVL-292	BTK	polydatin	ICAM1	0.624296
AVL-292	BTK	ponatinib	LYN	0.312367
AVL-292	BTK	puromycin	RPL23A	0.272314
AVL-292	BTK	pyrrolidine-dithiocarbamate	HSD11B1	0.211039
AVL-292	BTK	romidepsin	HDAC3	0.217607
AVL-292	BTK	ryuvidine	CDK4	0.378821
AVL-292	BTK	simvastatin	ITGB2	0.891026
AVL-292	BTK	thiostrepton	FOXM1	0.357914
AVL-292	BTK	CRISPR_BTK	BTK	0.70349
AVL-292	BTK	CRISPR_CACNA2D3	CACNA2D3	0.741752
AVL-292	BTK	CRISPR_HIF1A	HIF1A	0.757514
AVL-292	BTK	CRISPR_IL1B	IL1B	-0.767739
AVL-292	BTK	CRISPR_P2RY12	P2RY12	0.747398
AVL-292	BTK	CRISPR_PLK1	PLK1	-0.845791
AVL-292	BTK	CRISPR_RPL23A	RPL23A	-0.850624
AVL-292	BTK	CRISPR_S1PR1	S1PR1	0.751161
AVL-292	BTK	CRISPR_SLCO2B1	SLCO2B1	0.643242
AVL-292	BTK	CRISPR_TGFBR1	TGFBR1	0.559926
AVL-292	BTK	CRISPR_TUBB	TUBB	-0.825023
AVL-292	BTK	ORF_ABL1	ABL1	0.866263
AVL-292	BTK	ORF_AKR1C1	AKR1C1	0.626821
AVL-292	BTK	ORF_ANXA1	ANXA1	0.460209
AVL-292	BTK	ORF_CCR1	CCR1	0.645439
AVL-292	BTK	ORF_DYRK1B	DYRK1B	-0.506467
AVL-292	BTK	ORF_GHSR	GHSR	0.553019
AVL-292	BTK	ORF_KCNMA1	KCNMA1	-0.000577354
AVL-292	BTK	ORF_KRAS	KRAS	0.302012
AVL-292	BTK	ORF_LYN	LYN	0.425278
AVL-292	BTK	ORF_P3H1	P3H1	0.741399
AVL-292	BTK	ORF_PAK1	PAK1	-0.0257161
AVL-292	BTK	ORF_PTK2B	PTK2B	0.280339
AVL-292	BTK	ORF_TBXAS1	TBXAS1	0.515745
AVL-292	BTK	ORF_TNF	TNF	0.473208
AZD7762	CHEK2	7-hydroxystaurosporine	PDPK1	0.979775
AZD7762	CHEK2	AC-710	CSF1R	0.779005
AZD7762	CHEK2	AMG900	AURKB	-0.437031
AZD7762	CHEK2	AR-12	PDPK1	0.87026
AZD7762	CHEK2	AVL-292	BTK	0.341166
AZD7762	CHEK2	BAN-ORL-24	OPRL1	0.391465
AZD7762	CHEK2	BAX-channel-blocker	BAX	0.834504
AZD7762	CHEK2	BI-2536	PLK1	0.472584
AZD7762	CHEK2	BMS-536924	LCK	-0.100202
AZD7762	CHEK2	BVT-948	PTPN2	0.959569
AZD7762	CHEK2	CYT-997	TUBB	0.949114
AZD7762	CHEK2	FK-866	NAMPT	0.88634
AZD7762	CHEK2	GK921	TGM2	0.965243
AZD7762	CHEK2	GSK1070916	CYP3A4	-0.552936
AZD7762	CHEK2	JTE-607	TNF	-0.413
AZD7762	CHEK2	KG-5	FLT3	-0.187148
AZD7762	CHEK2	KU-60019	ATM	0.737003
AZD7762	CHEK2	LDN-212854	ABL1	0.970899
AZD7762	CHEK2	NSC-632839	USP1	0.985719
AZD7762	CHEK2	NSC-663284	CDC25A	0.975433
AZD7762	CHEK2	NSC-95397	CDC25A	0.970183
AZD7762	CHEK2	NVP-ADW742	IGF1R	0.495122
AZD7762	CHEK2	NVP-HSP990	HSP90AB1	0.972129
AZD7762	CHEK2	NVS-PAK1-1	PAK1	0.576823
AZD7762	CHEK2	PF-431396	PTK2B	-0.47778
AZD7762	CHEK2	PHA-793887	CDK7	0.649451
AZD7762	CHEK2	PP-1	HCK	-0.105147
AZD7762	CHEK2	PP-121	HCK	0.81553
AZD7762	CHEK2	PP-2	LYN	0.0124233
AZD7762	CHEK2	RGB-286638	CDK9	0.526099
AZD7762	CHEK2	SB-203580	MAPK14	-0.0543138
AZD7762	CHEK2	SKLB1002	KDR	-0.672557
AZD7762	CHEK2	SU3327	MAPK8	0.678414
AZD7762	CHEK2	TG-02	CDK9	0.904868
AZD7762	CHEK2	TG-101348	BRD4	0.954681
AZD7762	CHEK2	UNC1999	EZH2	0.992386
AZD7762	CHEK2	UNC2025	FLT3	0.743379
AZD7762	CHEK2	WH-4-023	LCK	0.00664561
AZD7762	CHEK2	aminopurvalanol-a	CDK2	-0.601547
AZD7762	CHEK2	anisomycin	RPL23A	0.886238
AZD7762	CHEK2	arcyriaflavin-a	CCND1	-0.0227311
AZD7762	CHEK2	azeliragon	AGER	0.965972
AZD7762	CHEK2	briciclib	CCND1	0.935657
AZD7762	CHEK2	buparlisib	PIK3CG	0.940073
AZD7762	CHEK2	colchicine	TUBB3	0.924039
AZD7762	CHEK2	cycloheximide	RPL3	0.0359109
AZD7762	CHEK2	danusertib	RET	-0.55547
AZD7762	CHEK2	deferasirox	CYP3A4	-0.47459
AZD7762	CHEK2	delanzomib	CTSG	0.994742
AZD7762	CHEK2	epothilone-b	TUBB3	0.212457
AZD7762	CHEK2	fludarabine	ADA	-0.62293
AZD7762	CHEK2	fludarabine-phosphate	DCK	-0.510373
AZD7762	CHEK2	ganetespib	HSP90AA1	0.963592
AZD7762	CHEK2	geldanamycin	HSP90AB1	0.964511
AZD7762	CHEK2	homoharringtonine	RPL3	0.927242
AZD7762	CHEK2	ixabepilone	TUBB4B	0.828283
AZD7762	CHEK2	menadione	F10	-0.45418
AZD7762	CHEK2	oxibendazole	TUBB4B	0.87077
AZD7762	CHEK2	polydatin	ICAM1	0.712257
AZD7762	CHEK2	ponatinib	LYN	0.990308
AZD7762	CHEK2	puromycin	RPL23A	0.979971
AZD7762	CHEK2	pyrrolidine-dithiocarbamate	HSD11B1	0.903943
AZD7762	CHEK2	romidepsin	HDAC3	0.938811
AZD7762	CHEK2	ryuvidine	CDK4	0.983424
AZD7762	CHEK2	simvastatin	ITGB2	0.312253
AZD7762	CHEK2	thiostrepton	FOXM1	0.864673
AZD7762	CHEK2	CRISPR_BTK	BTK	-0.0578411
AZD7762	CHEK2	CRISPR_CACNA2D3	CACNA2D3	-0.0454913
AZD7762	CHEK2	CRISPR_HIF1A	HIF1A	0.0285773
AZD7762	CHEK2	CRISPR_IL1B	IL1B	0.135811
AZD7762	CHEK2	CRISPR_P2RY12	P2RY12	-0.00571852
AZD7762	CHEK2	CRISPR_PLK1	PLK1	-0.0224193
AZD7762	CHEK2	CRISPR_RPL23A	RPL23A	-0.288917
AZD7762	CHEK2	CRISPR_S1PR1	S1PR1	0.0157617
AZD7762	CHEK2	CRISPR_SLCO2B1	SLCO2B1	-0.0995641
AZD7762	CHEK2	CRISPR_TGFBR1	TGFBR1	-0.189039
AZD7762	CHEK2	CRISPR_TUBB	TUBB	0.0305123
AZD7762	CHEK2	ORF_ABL1	ABL1	0.197107
AZD7762	CHEK2	ORF_AKR1C1	AKR1C1	-0.213044
AZD7762	CHEK2	ORF_ANXA1	ANXA1	-0.230705
AZD7762	CHEK2	ORF_CCR1	CCR1	-0.274738
AZD7762	CHEK2	ORF_DYRK1B	DYRK1B	-0.637627
AZD7762	CHEK2	ORF_GHSR	GHSR	-0.28798
AZD7762	CHEK2	ORF_KCNMA1	KCNMA1	0.21392
AZD7762	CHEK2	ORF_KRAS	KRAS	0.568142
AZD7762	CHEK2	ORF_LYN	LYN	0.68174
AZD7762	CHEK2	ORF_P3H1	P3H1	-0.155056
AZD7762	CHEK2	ORF_PAK1	PAK1	0.0218403
AZD7762	CHEK2	ORF_PTK2B	PTK2B	0.608862
AZD7762	CHEK2	ORF_TBXAS1	TBXAS1	-0.421548
AZD7762	CHEK2	ORF_TNF	TNF	-0.234165
BAN-ORL-24	OPRL1	7-hydroxystaurosporine	PDPK1	0.412075
BAN-ORL-24	OPRL1	AC-710	CSF1R	0.722299
BAN-ORL-24	OPRL1	AMG900	AURKB	-0.431433
BAN-ORL-24	OPRL1	AR-12	PDPK1	0.310012
BAN-ORL-24	OPRL1	AVL-292	BTK	0.857739
BAN-ORL-24	OPRL1	AZD7762	CHEK2	0.391465
BAN-ORL-24	OPRL1	BAX-channel-blocker	BAX	0.710403
BAN-ORL-24	OPRL1	BI-2536	PLK1	-0.15102
BAN-ORL-24	OPRL1	BMS-536924	LCK	0.743844
BAN-ORL-24	OPRL1	BVT-948	PTPN2	0.424638
BAN-ORL-24	OPRL1	CYT-997	TUBB	0.251377
BAN-ORL-24	OPRL1	FK-866	NAMPT	0.511358
BAN-ORL-24	OPRL1	GK921	TGM2	0.465376
BAN-ORL-24	OPRL1	GSK1070916	CYP3A4	-0.588054
BAN-ORL-24	OPRL1	JTE-607	TNF	-0.693749
BAN-ORL-24	OPRL1	KG-5	FLT3	-0.265742
BAN-ORL-24	OPRL1	KU-60019	ATM	0.858686
BAN-ORL-24	OPRL1	LDN-212854	ABL1	0.411193
BAN-ORL-24	OPRL1	NSC-632839	USP1	0.35152
BAN-ORL-24	OPRL1	NSC-663284	CDC25A	0.4049
BAN-ORL-24	OPRL1	NSC-95397	CDC25A	0.392271
BAN-ORL-24	OPRL1	NVP-ADW742	IGF1R	0.918719
BAN-ORL-24	OPRL1	NVP-HSP990	HSP90AB1	0.40716
BAN-ORL-24	OPRL1	NVS-PAK1-1	PAK1	0.816889
BAN-ORL-24	OPRL1	PF-431396	PTK2B	0.0667294
BAN-ORL-24	OPRL1	PHA-793887	CDK7	0.26352
BAN-ORL-24	OPRL1	PP-1	HCK	0.73292
BAN-ORL-24	OPRL1	PP-121	HCK	0.721759
BAN-ORL-24	OPRL1	PP-2	LYN	0.841496
BAN-ORL-24	OPRL1	RGB-286638	CDK9	0.656618
BAN-ORL-24	OPRL1	SB-203580	MAPK14	0.748643
BAN-ORL-24	OPRL1	SKLB1002	KDR	-0.365729
BAN-ORL-24	OPRL1	SU3327	MAPK8	0.773372
BAN-ORL-24	OPRL1	TG-02	CDK9	0.38889
BAN-ORL-24	OPRL1	TG-101348	BRD4	0.268848
BAN-ORL-24	OPRL1	UNC1999	EZH2	0.380413
BAN-ORL-24	OPRL1	UNC2025	FLT3	0.176199
BAN-ORL-24	OPRL1	WH-4-023	LCK	0.791277
BAN-ORL-24	OPRL1	aminopurvalanol-a	CDK2	-0.177036
BAN-ORL-24	OPRL1	anisomycin	RPL23A	0.280664
BAN-ORL-24	OPRL1	arcyriaflavin-a	CCND1	0.736926
BAN-ORL-24	OPRL1	azeliragon	AGER	0.486624
BAN-ORL-24	OPRL1	briciclib	CCND1	0.204768
BAN-ORL-24	OPRL1	buparlisib	PIK3CG	0.172118
BAN-ORL-24	OPRL1	colchicine	TUBB3	0.191968
BAN-ORL-24	OPRL1	cycloheximide	RPL3	0.23504
BAN-ORL-24	OPRL1	danusertib	RET	-0.520419
BAN-ORL-24	OPRL1	deferasirox	CYP3A4	-0.721262
BAN-ORL-24	OPRL1	delanzomib	CTSG	0.375736
BAN-ORL-24	OPRL1	epothilone-b	TUBB3	0.454366
BAN-ORL-24	OPRL1	fludarabine	ADA	-0.529306
BAN-ORL-24	OPRL1	fludarabine-phosphate	DCK	-0.623707
BAN-ORL-24	OPRL1	ganetespib	HSP90AA1	0.447038
BAN-ORL-24	OPRL1	geldanamycin	HSP90AB1	0.337216
BAN-ORL-24	OPRL1	homoharringtonine	RPL3	0.37553
BAN-ORL-24	OPRL1	ixabepilone	TUBB4B	0.290624
BAN-ORL-24	OPRL1	menadione	F10	-0.547926
BAN-ORL-24	OPRL1	oxibendazole	TUBB4B	0.108937
BAN-ORL-24	OPRL1	polydatin	ICAM1	0.79137
BAN-ORL-24	OPRL1	ponatinib	LYN	0.34963
BAN-ORL-24	OPRL1	puromycin	RPL23A	0.296915
BAN-ORL-24	OPRL1	pyrrolidine-dithiocarbamate	HSD11B1	0.306112
BAN-ORL-24	OPRL1	romidepsin	HDAC3	0.200561
BAN-ORL-24	OPRL1	ryuvidine	CDK4	0.38797
BAN-ORL-24	OPRL1	simvastatin	ITGB2	0.909307
BAN-ORL-24	OPRL1	thiostrepton	FOXM1	0.464621
BAN-ORL-24	OPRL1	CRISPR_BTK	BTK	0.596213
BAN-ORL-24	OPRL1	CRISPR_CACNA2D3	CACNA2D3	0.619047
BAN-ORL-24	OPRL1	CRISPR_HIF1A	HIF1A	0.619522
BAN-ORL-24	OPRL1	CRISPR_IL1B	IL1B	-0.644603
BAN-ORL-24	OPRL1	CRISPR_P2RY12	P2RY12	0.676477
BAN-ORL-24	OPRL1	CRISPR_PLK1	PLK1	-0.685806
BAN-ORL-24	OPRL1	CRISPR_RPL23A	RPL23A	-0.655504
BAN-ORL-24	OPRL1	CRISPR_S1PR1	S1PR1	0.599312
BAN-ORL-24	OPRL1	CRISPR_SLCO2B1	SLCO2B1	0.592905
BAN-ORL-24	OPRL1	CRISPR_TGFBR1	TGFBR1	0.428675
BAN-ORL-24	OPRL1	CRISPR_TUBB	TUBB	-0.69797
BAN-ORL-24	OPRL1	ORF_ABL1	ABL1	0.802828
BAN-ORL-24	OPRL1	ORF_AKR1C1	AKR1C1	0.590275
BAN-ORL-24	OPRL1	ORF_ANXA1	ANXA1	0.612279
BAN-ORL-24	OPRL1	ORF_CCR1	CCR1	0.461564
BAN-ORL-24	OPRL1	ORF_DYRK1B	DYRK1B	-0.40441
BAN-ORL-24	OPRL1	ORF_GHSR	GHSR	0.403333
BAN-ORL-24	OPRL1	ORF_KCNMA1	KCNMA1	0.380538
BAN-ORL-24	OPRL1	ORF_KRAS	KRAS	0.578228
BAN-ORL-24	OPRL1	ORF_LYN	LYN	0.583454
BAN-ORL-24	OPRL1	ORF_P3H1	P3H1	0.636496
BAN-ORL-24	OPRL1	ORF_PAK1	PAK1	0.38568
BAN-ORL-24	OPRL1	ORF_PTK2B	PTK2B	0.554495
BAN-ORL-24	OPRL1	ORF_TBXAS1	TBXAS1	0.392453
BAN-ORL-24	OPRL1	ORF_TNF	TNF	0.476061
BAX-channel-blocker	BAX	7-hydroxystaurosporine	PDPK1	0.842043
BAX-channel-blocker	BAX	AC-710	CSF1R	0.962733
BAX-channel-blocker	BAX	AMG900	AURKB	-0.591702
BAX-channel-blocker	BAX	AR-12	PDPK1	0.691491
BAX-channel-blocker	BAX	AVL-292	BTK	0.612732
BAX-channel-blocker	BAX	AZD7762	CHEK2	0.834504
BAX-channel-blocker	BAX	BAN-ORL-24	OPRL1	0.710403
BAX-channel-blocker	BAX	BI-2536	PLK1	0.203688
BAX-channel-blocker	BAX	BMS-536924	LCK	0.236883
BAX-channel-blocker	BAX	BVT-948	PTPN2	0.842092
BAX-channel-blocker	BAX	CYT-997	TUBB	0.741342
BAX-channel-blocker	BAX	FK-866	NAMPT	0.878394
BAX-channel-blocker	BAX	GK921	TGM2	0.883447
BAX-channel-blocker	BAX	GSK1070916	CYP3A4	-0.741714
BAX-channel-blocker	BAX	JTE-607	TNF	-0.671494
BAX-channel-blocker	BAX	KG-5	FLT3	-0.331432
BAX-channel-blocker	BAX	KU-60019	ATM	0.948373
BAX-channel-blocker	BAX	LDN-212854	ABL1	0.834948
BAX-channel-blocker	BAX	NSC-632839	USP1	0.822263
BAX-channel-blocker	BAX	NSC-663284	CDC25A	0.820516
BAX-channel-blocker	BAX	NSC-95397	CDC25A	0.836376
BAX-channel-blocker	BAX	NVP-ADW742	IGF1R	0.832666
BAX-channel-blocker	BAX	NVP-HSP990	HSP90AB1	0.840567
BAX-channel-blocker	BAX	NVS-PAK1-1	PAK1	0.872425
BAX-channel-blocker	BAX	PF-431396	PTK2B	-0.397506
BAX-channel-blocker	BAX	PHA-793887	CDK7	0.569337
BAX-channel-blocker	BAX	PP-1	HCK	0.244246
BAX-channel-blocker	BAX	PP-121	HCK	0.893951
BAX-channel-blocker	BAX	PP-2	LYN	0.393341
BAX-channel-blocker	BAX	RGB-286638	CDK9	0.63934
BAX-channel-blocker	BAX	SB-203580	MAPK14	0.292707
BAX-channel-blocker	BAX	SKLB1002	KDR	-0.783097
BAX-channel-blocker	BAX	SU3327	MAPK8	0.794185
BAX-channel-blocker	BAX	TG-02	CDK9	0.786457
BAX-channel-blocker	BAX	TG-101348	BRD4	0.793418
BAX-channel-blocker	BAX	UNC1999	EZH2	0.842265
BAX-channel-blocker	BAX	UNC2025	FLT3	0.535646
BAX-channel-blocker	BAX	WH-4-023	LCK	0.34224
BAX-channel-blocker	BAX	aminopurvalanol-a	CDK2	-0.608352
BAX-channel-blocker	BAX	anisomycin	RPL23A	0.74287
BAX-channel-blocker	BAX	arcyriaflavin-a	CCND1	0.305693
BAX-channel-blocker	BAX	azeliragon	AGER	0.903294
BAX-channel-blocker	BAX	briciclib	CCND1	0.711516
BAX-channel-blocker	BAX	buparlisib	PIK3CG	0.714667
BAX-channel-blocker	BAX	colchicine	TUBB3	0.702699
BAX-channel-blocker	BAX	cycloheximide	RPL3	0.15016
BAX-channel-blocker	BAX	danusertib	RET	-0.728096
BAX-channel-blocker	BAX	deferasirox	CYP3A4	-0.742175
BAX-channel-blocker	BAX	delanzomib	CTSG	0.811209
BAX-channel-blocker	BAX	epothilone-b	TUBB3	0.254458
BAX-channel-blocker	BAX	fludarabine	ADA	-0.798094
BAX-channel-blocker	BAX	fludarabine-phosphate	DCK	-0.747553
BAX-channel-blocker	BAX	ganetespib	HSP90AA1	0.834
BAX-channel-blocker	BAX	geldanamycin	HSP90AB1	0.793146
BAX-channel-blocker	BAX	homoharringtonine	RPL3	0.784699
BAX-channel-blocker	BAX	ixabepilone	TUBB4B	0.672042
BAX-channel-blocker	BAX	menadione	F10	-0.643271
BAX-channel-blocker	BAX	oxibendazole	TUBB4B	0.613401
BAX-channel-blocker	BAX	polydatin	ICAM1	0.86635
BAX-channel-blocker	BAX	ponatinib	LYN	0.808294
BAX-channel-blocker	BAX	puromycin	RPL23A	0.772141
BAX-channel-blocker	BAX	pyrrolidine-dithiocarbamate	HSD11B1	0.740551
BAX-channel-blocker	BAX	romidepsin	HDAC3	0.765169
BAX-channel-blocker	BAX	ryuvidine	CDK4	0.829141
BAX-channel-blocker	BAX	simvastatin	ITGB2	0.68959
BAX-channel-blocker	BAX	thiostrepton	FOXM1	0.813603
BAX-channel-blocker	BAX	CRISPR_BTK	BTK	0.122781
BAX-channel-blocker	BAX	CRISPR_CACNA2D3	CACNA2D3	0.153314
BAX-channel-blocker	BAX	CRISPR_HIF1A	HIF1A	0.216168
BAX-channel-blocker	BAX	CRISPR_IL1B	IL1B	-0.112263
BAX-channel-blocker	BAX	CRISPR_P2RY12	P2RY12	0.210594
BAX-channel-blocker	BAX	CRISPR_PLK1	PLK1	-0.286906
BAX-channel-blocker	BAX	CRISPR_RPL23A	RPL23A	-0.511714
BAX-channel-blocker	BAX	CRISPR_S1PR1	S1PR1	0.187483
BAX-channel-blocker	BAX	CRISPR_SLCO2B1	SLCO2B1	0.0671327
BAX-channel-blocker	BAX	CRISPR_TGFBR1	TGFBR1	-0.062124
BAX-channel-blocker	BAX	CRISPR_TUBB	TUBB	-0.243586
BAX-channel-blocker	BAX	ORF_ABL1	ABL1	0.513353
BAX-channel-blocker	BAX	ORF_AKR1C1	AKR1C1	0.00782156
BAX-channel-blocker	BAX	ORF_ANXA1	ANXA1	0.0303939
BAX-channel-blocker	BAX	ORF_CCR1	CCR1	-0.0839986
BAX-channel-blocker	BAX	ORF_DYRK1B	DYRK1B	-0.749737
BAX-channel-blocker	BAX	ORF_GHSR	GHSR	-0.148195
BAX-channel-blocker	BAX	ORF_KCNMA1	KCNMA1	0.322589
BAX-channel-blocker	BAX	ORF_KRAS	KRAS	0.75105
BAX-channel-blocker	BAX	ORF_LYN	LYN	0.859687
BAX-channel-blocker	BAX	ORF_P3H1	P3H1	0.103757
BAX-channel-blocker	BAX	ORF_PAK1	PAK1	0.138754
BAX-channel-blocker	BAX	ORF_PTK2B	PTK2B	0.720727
BAX-channel-blocker	BAX	ORF_TBXAS1	TBXAS1	-0.239129
BAX-channel-blocker	BAX	ORF_TNF	TNF	0.000593454
BI-2536	PLK1	7-hydroxystaurosporine	PDPK1	0.526731
BI-2536	PLK1	AC-710	CSF1R	0.057891
BI-2536	PLK1	AMG900	AURKB	0.379576
BI-2536	PLK1	AR-12	PDPK1	0.459612
BI-2536	PLK1	AVL-292	BTK	-0.374888
BI-2536	PLK1	AZD7762	CHEK2	0.472584
BI-2536	PLK1	BAN-ORL-24	OPRL1	-0.15102
BI-2536	PLK1	BAX-channel-blocker	BAX	0.203688
BI-2536	PLK1	BMS-536924	LCK	-0.437711
BI-2536	PLK1	BVT-948	PTPN2	0.564749
BI-2536	PLK1	CYT-997	TUBB	0.65192
BI-2536	PLK1	FK-866	NAMPT	0.476659
BI-2536	PLK1	GK921	TGM2	0.518985
BI-2536	PLK1	GSK1070916	CYP3A4	0.303368
BI-2536	PLK1	JTE-607	TNF	0.49158
BI-2536	PLK1	KG-5	FLT3	0.622431
BI-2536	PLK1	KU-60019	ATM	0.0394157
BI-2536	PLK1	LDN-212854	ABL1	0.454425
BI-2536	PLK1	NSC-632839	USP1	0.492607
BI-2536	PLK1	NSC-663284	CDC25A	0.472733
BI-2536	PLK1	NSC-95397	CDC25A	0.555087
BI-2536	PLK1	NVP-ADW742	IGF1R	-0.172943
BI-2536	PLK1	NVP-HSP990	HSP90AB1	0.559381
BI-2536	PLK1	NVS-PAK1-1	PAK1	-0.133379
BI-2536	PLK1	PF-431396	PTK2B	0.0482433
BI-2536	PLK1	PHA-793887	CDK7	0.85894
BI-2536	PLK1	PP-1	HCK	-0.496961
BI-2536	PLK1	PP-121	HCK	0.2058
BI-2536	PLK1	PP-2	LYN	-0.378762
BI-2536	PLK1	RGB-286638	CDK9	0.548863
BI-2536	PLK1	SB-203580	MAPK14	-0.480508
BI-2536	PLK1	SKLB1002	KDR	0.0758293
BI-2536	PLK1	SU3327	MAPK8	-0.00661656
BI-2536	PLK1	TG-02	CDK9	0.69516
BI-2536	PLK1	TG-101348	BRD4	0.543046
BI-2536	PLK1	UNC1999	EZH2	0.481879
BI-2536	PLK1	UNC2025	FLT3	0.797545
BI-2536	PLK1	WH-4-023	LCK	-0.521329
BI-2536	PLK1	aminopurvalanol-a	CDK2	-0.252865
BI-2536	PLK1	anisomycin	RPL23A	0.694017
BI-2536	PLK1	arcyriaflavin-a	CCND1	-0.437943
BI-2536	PLK1	azeliragon	AGER	0.42747
BI-2536	PLK1	briciclib	CCND1	0.655096
BI-2536	PLK1	buparlisib	PIK3CG	0.581493
BI-2536	PLK1	colchicine	TUBB3	0.668023
BI-2536	PLK1	cycloheximide	RPL3	0.520847
BI-2536	PLK1	danusertib	RET	0.274628
BI-2536	PLK1	deferasirox	CYP3A4	0.41653
BI-2536	PLK1	delanzomib	CTSG	0.480549
BI-2536	PLK1	epothilone-b	TUBB3	0.439342
BI-2536	PLK1	fludarabine	ADA	0.207714
BI-2536	PLK1	fludarabine-phosphate	DCK	0.362465
BI-2536	PLK1	ganetespib	HSP90AA1	0.546639
BI-2536	PLK1	geldanamycin	HSP90AB1	0.599214
BI-2536	PLK1	homoharringtonine	RPL3	0.624884
BI-2536	PLK1	ixabepilone	TUBB4B	0.783882
BI-2536	PLK1	menadione	F10	0.400782
BI-2536	PLK1	oxibendazole	TUBB4B	0.765228
BI-2536	PLK1	polydatin	ICAM1	0.304004
BI-2536	PLK1	ponatinib	LYN	0.480434
BI-2536	PLK1	puromycin	RPL23A	0.507583
BI-2536	PLK1	pyrrolidine-dithiocarbamate	HSD11B1	0.659845
BI-2536	PLK1	romidepsin	HDAC3	0.491708
BI-2536	PLK1	ryuvidine	CDK4	0.427371
BI-2536	PLK1	simvastatin	ITGB2	-0.31311
BI-2536	PLK1	thiostrepton	FOXM1	0.57605
BI-2536	PLK1	CRISPR_BTK	BTK	-0.414829
BI-2536	PLK1	CRISPR_CACNA2D3	CACNA2D3	-0.47717
BI-2536	PLK1	CRISPR_HIF1A	HIF1A	-0.438358
BI-2536	PLK1	CRISPR_IL1B	IL1B	0.565321
BI-2536	PLK1	CRISPR_P2RY12	P2RY12	-0.412326
BI-2536	PLK1	CRISPR_PLK1	PLK1	0.597467
BI-2536	PLK1	CRISPR_RPL23A	RPL23A	0.548142
BI-2536	PLK1	CRISPR_S1PR1	S1PR1	-0.430649
BI-2536	PLK1	CRISPR_SLCO2B1	SLCO2B1	-0.374531
BI-2536	PLK1	CRISPR_TGFBR1	TGFBR1	-0.481242
BI-2536	PLK1	CRISPR_TUBB	TUBB	0.588104
BI-2536	PLK1	ORF_ABL1	ABL1	-0.464186
BI-2536	PLK1	ORF_AKR1C1	AKR1C1	-0.528627
BI-2536	PLK1	ORF_ANXA1	ANXA1	-0.285799
BI-2536	PLK1	ORF_CCR1	CCR1	-0.663719
BI-2536	PLK1	ORF_DYRK1B	DYRK1B	0.147343
BI-2536	PLK1	ORF_GHSR	GHSR	-0.602975
BI-2536	PLK1	ORF_KCNMA1	KCNMA1	0.350169
BI-2536	PLK1	ORF_KRAS	KRAS	0.223907
BI-2536	PLK1	ORF_LYN	LYN	0.103168
BI-2536	PLK1	ORF_P3H1	P3H1	-0.644033
BI-2536	PLK1	ORF_PAK1	PAK1	0.289505
BI-2536	PLK1	ORF_PTK2B	PTK2B	0.331301
BI-2536	PLK1	ORF_TBXAS1	TBXAS1	-0.608198
BI-2536	PLK1	ORF_TNF	TNF	-0.304263
BMS-536924	LCK	7-hydroxystaurosporine	PDPK1	-0.0794031
BMS-536924	LCK	AC-710	CSF1R	0.247292
BMS-536924	LCK	AMG900	AURKB	-0.0771009
BMS-536924	LCK	AR-12	PDPK1	-0.0682013
BMS-536924	LCK	AVL-292	BTK	0.823159
BMS-536924	LCK	AZD7762	CHEK2	-0.100202
BMS-536924	LCK	BAN-ORL-24	OPRL1	0.743844
BMS-536924	LCK	BAX-channel-blocker	BAX	0.236883
BMS-536924	LCK	BI-2536	PLK1	-0.437711
BMS-536924	LCK	BVT-948	PTPN2	-0.109945
BMS-536924	LCK	CYT-997	TUBB	-0.235106
BMS-536924	LCK	FK-866	NAMPT	-0.0731488
BMS-536924	LCK	GK921	TGM2	-0.0703763
BMS-536924	LCK	GSK1070916	CYP3A4	-0.192674
BMS-536924	LCK	JTE-607	TNF	-0.541864
BMS-536924	LCK	KG-5	FLT3	-0.142367
BMS-536924	LCK	KU-60019	ATM	0.462175
BMS-536924	LCK	LDN-212854	ABL1	-0.0476016
BMS-536924	LCK	NSC-632839	USP1	-0.15158
BMS-536924	LCK	NSC-663284	CDC25A	-0.0559645
BMS-536924	LCK	NSC-95397	CDC25A	-0.141937
BMS-536924	LCK	NVP-ADW742	IGF1R	0.665184
BMS-536924	LCK	NVP-HSP990	HSP90AB1	-0.0877306
BMS-536924	LCK	NVS-PAK1-1	PAK1	0.51044
BMS-536924	LCK	PF-431396	PTK2B	0.501825
BMS-536924	LCK	PHA-793887	CDK7	-0.177843
BMS-536924	LCK	PP-1	HCK	0.975536
BMS-536924	LCK	PP-121	HCK	0.398798
BMS-536924	LCK	PP-2	LYN	0.9531
BMS-536924	LCK	RGB-286638	CDK9	0.298106
BMS-536924	LCK	SB-203580	MAPK14	0.967964
BMS-536924	LCK	SKLB1002	KDR	0.0320653
BMS-536924	LCK	SU3327	MAPK8	0.498788
BMS-536924	LCK	TG-02	CDK9	-0.127524
BMS-536924	LCK	TG-101348	BRD4	-0.217515
BMS-536924	LCK	UNC1999	EZH2	-0.108603
BMS-536924	LCK	UNC2025	FLT3	-0.137143
BMS-536924	LCK	WH-4-023	LCK	0.952055
BMS-536924	LCK	aminopurvalanol-a	CDK2	0.427065
BMS-536924	LCK	anisomycin	RPL23A	-0.214968
BMS-536924	LCK	arcyriaflavin-a	CCND1	0.927372
BMS-536924	LCK	azeliragon	AGER	0.0135947
BMS-536924	LCK	briciclib	CCND1	-0.268642
BMS-536924	LCK	buparlisib	PIK3CG	-0.287361
BMS-536924	LCK	colchicine	TUBB3	-0.255499
BMS-536924	LCK	cycloheximide	RPL3	0.202012
BMS-536924	LCK	danusertib	RET	-0.0935065
BMS-536924	LCK	deferasirox	CYP3A4	-0.491272
BMS-536924	LCK	delanzomib	CTSG	-0.100328
BMS-536924	LCK	epothilone-b	TUBB3	0.470897
BMS-536924	LCK	fludarabine	ADA	-0.243764
BMS-536924	LCK	fludarabine-phosphate	DCK	-0.323584
BMS-536924	LCK	ganetespib	HSP90AA1	-0.0438378
BMS-536924	LCK	geldanamycin	HSP90AB1	-0.152366
BMS-536924	LCK	homoharringtonine	RPL3	-0.121877
BMS-536924	LCK	ixabepilone	TUBB4B	-0.130845
BMS-536924	LCK	menadione	F10	-0.223592
BMS-536924	LCK	oxibendazole	TUBB4B	-0.332969
BMS-536924	LCK	polydatin	ICAM1	0.405455
BMS-536924	LCK	ponatinib	LYN	-0.124009
BMS-536924	LCK	puromycin	RPL23A	-0.162058
BMS-536924	LCK	pyrrolidine-dithiocarbamate	HSD11B1	-0.126713
BMS-536924	LCK	romidepsin	HDAC3	-0.237376
BMS-536924	LCK	ryuvidine	CDK4	-0.0680095
BMS-536924	LCK	simvastatin	ITGB2	0.817285
BMS-536924	LCK	thiostrepton	FOXM1	0.0661279
BMS-536924	LCK	CRISPR_BTK	BTK	0.788778
BMS-536924	LCK	CRISPR_CACNA2D3	CACNA2D3	0.803307
BMS-536924	LCK	CRISPR_HIF1A	HIF1A	0.784894
BMS-536924	LCK	CRISPR_IL1B	IL1B	-0.87478
BMS-536924	LCK	CRISPR_P2RY12	P2RY12	0.814573
BMS-536924	LCK	CRISPR_PLK1	PLK1	-0.832729
BMS-536924	LCK	CRISPR_RPL23A	RPL23A	-0.643352
BMS-536924	LCK	CRISPR_S1PR1	S1PR1	0.782945
BMS-536924	LCK	CRISPR_SLCO2B1	SLCO2B1	0.769242
BMS-536924	LCK	CRISPR_TGFBR1	TGFBR1	0.682999
BMS-536924	LCK	CRISPR_TUBB	TUBB	-0.846755
BMS-536924	LCK	ORF_ABL1	ABL1	0.787922
BMS-536924	LCK	ORF_AKR1C1	AKR1C1	0.745539
BMS-536924	LCK	ORF_ANXA1	ANXA1	0.657156
BMS-536924	LCK	ORF_CCR1	CCR1	0.757208
BMS-536924	LCK	ORF_DYRK1B	DYRK1B	-0.0777533
BMS-536924	LCK	ORF_GHSR	GHSR	0.654584
BMS-536924	LCK	ORF_KCNMA1	KCNMA1	-0.0419325
BMS-536924	LCK	ORF_KRAS	KRAS	0.0393802
BMS-536924	LCK	ORF_LYN	LYN	0.0532998
BMS-536924	LCK	ORF_P3H1	P3H1	0.810673
BMS-536924	LCK	ORF_PAK1	PAK1	0.0751906
BMS-536924	LCK	ORF_PTK2B	PTK2B	0.0196381
BMS-536924	LCK	ORF_TBXAS1	TBXAS1	0.735362
BMS-536924	LCK	ORF_TNF	TNF	0.702176
BVT-948	PTPN2	7-hydroxystaurosporine	PDPK1	0.978121
BVT-948	PTPN2	AC-710	CSF1R	0.776062
BVT-948	PTPN2	AMG900	AURKB	-0.3994
BVT-948	PTPN2	AR-12	PDPK1	0.874063
BVT-948	PTPN2	AVL-292	BTK	0.291128
BVT-948	PTPN2	AZD7762	CHEK2	0.959569
BVT-948	PTPN2	BAN-ORL-24	OPRL1	0.424638
BVT-948	PTPN2	BAX-channel-blocker	BAX	0.842092
BVT-948	PTPN2	BI-2536	PLK1	0.564749
BVT-948	PTPN2	BMS-536924	LCK	-0.109945
BVT-948	PTPN2	CYT-997	TUBB	0.95877
BVT-948	PTPN2	FK-866	NAMPT	0.934748
BVT-948	PTPN2	GK921	TGM2	0.969666
BVT-948	PTPN2	GSK1070916	CYP3A4	-0.51059
BVT-948	PTPN2	JTE-607	TNF	-0.352115
BVT-948	PTPN2	KG-5	FLT3	-0.10385
BVT-948	PTPN2	KU-60019	ATM	0.734564
BVT-948	PTPN2	LDN-212854	ABL1	0.949182
BVT-948	PTPN2	NSC-632839	USP1	0.939543
BVT-948	PTPN2	NSC-663284	CDC25A	0.9634
BVT-948	PTPN2	NSC-95397	CDC25A	0.98977
BVT-948	PTPN2	NVP-ADW742	IGF1R	0.517752
BVT-948	PTPN2	NVP-HSP990	HSP90AB1	0.965933
BVT-948	PTPN2	NVS-PAK1-1	PAK1	0.560654
BVT-948	PTPN2	PF-431396	PTK2B	-0.435441
BVT-948	PTPN2	PHA-793887	CDK7	0.766231
BVT-948	PTPN2	PP-1	HCK	-0.119752
BVT-948	PTPN2	PP-121	HCK	0.802643
BVT-948	PTPN2	PP-2	LYN	0.0223462
BVT-948	PTPN2	RGB-286638	CDK9	0.664457
BVT-948	PTPN2	SB-203580	MAPK14	-0.0842228
BVT-948	PTPN2	SKLB1002	KDR	-0.623697
BVT-948	PTPN2	SU3327	MAPK8	0.628571
BVT-948	PTPN2	TG-02	CDK9	0.964868
BVT-948	PTPN2	TG-101348	BRD4	0.92067
BVT-948	PTPN2	UNC1999	EZH2	0.955516
BVT-948	PTPN2	UNC2025	FLT3	0.800393
BVT-948	PTPN2	WH-4-023	LCK	-0.0258869
BVT-948	PTPN2	aminopurvalanol-a	CDK2	-0.656452
BVT-948	PTPN2	anisomycin	RPL23A	0.929061
BVT-948	PTPN2	arcyriaflavin-a	CCND1	-0.044411
BVT-948	PTPN2	azeliragon	AGER	0.929622
BVT-948	PTPN2	briciclib	CCND1	0.942168
BVT-948	PTPN2	buparlisib	PIK3CG	0.91492
BVT-948	PTPN2	colchicine	TUBB3	0.924647
BVT-948	PTPN2	cycloheximide	RPL3	0.161045
BVT-948	PTPN2	danusertib	RET	-0.52676
BVT-948	PTPN2	deferasirox	CYP3A4	-0.438242
BVT-948	PTPN2	delanzomib	CTSG	0.950188
BVT-948	PTPN2	epothilone-b	TUBB3	0.267189
BVT-948	PTPN2	fludarabine	ADA	-0.586613
BVT-948	PTPN2	fludarabine-phosphate	DCK	-0.479564
BVT-948	PTPN2	ganetespib	HSP90AA1	0.968765
BVT-948	PTPN2	geldanamycin	HSP90AB1	0.967566
BVT-948	PTPN2	homoharringtonine	RPL3	0.967559
BVT-948	PTPN2	ixabepilone	TUBB4B	0.876113
BVT-948	PTPN2	menadione	F10	-0.397203
BVT-948	PTPN2	oxibendazole	TUBB4B	0.900647
BVT-948	PTPN2	polydatin	ICAM1	0.738918
BVT-948	PTPN2	ponatinib	LYN	0.955228
BVT-948	PTPN2	puromycin	RPL23A	0.939882
BVT-948	PTPN2	pyrrolidine-dithiocarbamate	HSD11B1	0.898564
BVT-948	PTPN2	romidepsin	HDAC3	0.888897
BVT-948	PTPN2	ryuvidine	CDK4	0.927496
BVT-948	PTPN2	simvastatin	ITGB2	0.316875
BVT-948	PTPN2	thiostrepton	FOXM1	0.863344
BVT-948	PTPN2	CRISPR_BTK	BTK	-0.0664582
BVT-948	PTPN2	CRISPR_CACNA2D3	CACNA2D3	-0.061458
BVT-948	PTPN2	CRISPR_HIF1A	HIF1A	0.00831046
BVT-948	PTPN2	CRISPR_IL1B	IL1B	0.15683
BVT-948	PTPN2	CRISPR_P2RY12	P2RY12	0.000211942
BVT-948	PTPN2	CRISPR_PLK1	PLK1	0.0167048
BVT-948	PTPN2	CRISPR_RPL23A	RPL23A	-0.220349
BVT-948	PTPN2	CRISPR_S1PR1	S1PR1	-0.0119947
BVT-948	PTPN2	CRISPR_SLCO2B1	SLCO2B1	-0.0855385
BVT-948	PTPN2	CRISPR_TGFBR1	TGFBR1	-0.195795
BVT-948	PTPN2	CRISPR_TUBB	TUBB	0.0525722
BVT-948	PTPN2	ORF_ABL1	ABL1	0.187569
BVT-948	PTPN2	ORF_AKR1C1	AKR1C1	-0.185009
BVT-948	PTPN2	ORF_ANXA1	ANXA1	-0.135434
BVT-948	PTPN2	ORF_CCR1	CCR1	-0.324042
BVT-948	PTPN2	ORF_DYRK1B	DYRK1B	-0.582208
BVT-948	PTPN2	ORF_GHSR	GHSR	-0.315989
BVT-948	PTPN2	ORF_KCNMA1	KCNMA1	0.390545
BVT-948	PTPN2	ORF_KRAS	KRAS	0.666136
BVT-948	PTPN2	ORF_LYN	LYN	0.736801
BVT-948	PTPN2	ORF_P3H1	P3H1	-0.173497
BVT-948	PTPN2	ORF_PAK1	PAK1	0.185852
BVT-948	PTPN2	ORF_PTK2B	PTK2B	0.692027
BVT-948	PTPN2	ORF_TBXAS1	TBXAS1	-0.431579
BVT-948	PTPN2	ORF_TNF	TNF	-0.218193
CYT-997	TUBB	7-hydroxystaurosporine	PDPK1	0.965264
CYT-997	TUBB	AC-710	CSF1R	0.661468
CYT-997	TUBB	AMG900	AURKB	-0.284008
CYT-997	TUBB	AR-12	PDPK1	0.873878
CYT-997	TUBB	AVL-292	BTK	0.159932
CYT-997	TUBB	AZD7762	CHEK2	0.949114
CYT-997	TUBB	BAN-ORL-24	OPRL1	0.251377
CYT-997	TUBB	BAX-channel-blocker	BAX	0.741342
CYT-997	TUBB	BI-2536	PLK1	0.65192
CYT-997	TUBB	BMS-536924	LCK	-0.235106
CYT-997	TUBB	BVT-948	PTPN2	0.95877
CYT-997	TUBB	FK-866	NAMPT	0.873601
CYT-997	TUBB	GK921	TGM2	0.941379
CYT-997	TUBB	GSK1070916	CYP3A4	-0.391501
CYT-997	TUBB	JTE-607	TNF	-0.228411
CYT-997	TUBB	KG-5	FLT3	-0.0116606
CYT-997	TUBB	KU-60019	ATM	0.602564
CYT-997	TUBB	LDN-212854	ABL1	0.94199
CYT-997	TUBB	NSC-632839	USP1	0.945771
CYT-997	TUBB	NSC-663284	CDC25A	0.944872
CYT-997	TUBB	NSC-95397	CDC25A	0.967998
CYT-997	TUBB	NVP-ADW742	IGF1R	0.35308
CYT-997	TUBB	NVP-HSP990	HSP90AB1	0.970449
CYT-997	TUBB	NVS-PAK1-1	PAK1	0.415248
CYT-997	TUBB	PF-431396	PTK2B	-0.416936
CYT-997	TUBB	PHA-793887	CDK7	0.753399
CYT-997	TUBB	PP-1	HCK	-0.244195
CYT-997	TUBB	PP-121	HCK	0.732254
CYT-997	TUBB	PP-2	LYN	-0.121093
CYT-997	TUBB	RGB-286638	CDK9	0.567547
CYT-997	TUBB	SB-203580	MAPK14	-0.203168
CYT-997	TUBB	SKLB1002	KDR	-0.565497
CYT-997	TUBB	SU3327	MAPK8	0.550838
CYT-997	TUBB	TG-02	CDK9	0.94805
CYT-997	TUBB	TG-101348	BRD4	0.946511
CYT-997	TUBB	UNC1999	EZH2	0.954768
CYT-997	TUBB	UNC2025	FLT3	0.849342
CYT-997	TUBB	WH-4-023	LCK	-0.158317
CYT-997	TUBB	aminopurvalanol-a	CDK2	-0.592902
CYT-997	TUBB	anisomycin	RPL23A	0.936607
CYT-997	TUBB	arcyriaflavin-a	CCND1	-0.160724
CYT-997	TUBB	azeliragon	AGER	0.9136
CYT-997	TUBB	briciclib	CCND1	0.991371
CYT-997	TUBB	buparlisib	PIK3CG	0.970791
CYT-997	TUBB	colchicine	TUBB3	0.987677
CYT-997	TUBB	cycloheximide	RPL3	0.154155
CYT-997	TUBB	danusertib	RET	-0.412409
CYT-997	TUBB	deferasirox	CYP3A4	-0.304198
CYT-997	TUBB	delanzomib	CTSG	0.951725
CYT-997	TUBB	epothilone-b	TUBB3	0.26819
CYT-997	TUBB	fludarabine	ADA	-0.492481
CYT-997	TUBB	fludarabine-phosphate	DCK	-0.348438
CYT-997	TUBB	ganetespib	HSP90AA1	0.962403
CYT-997	TUBB	geldanamycin	HSP90AB1	0.983951
CYT-997	TUBB	homoharringtonine	RPL3	0.963259
CYT-997	TUBB	ixabepilone	TUBB4B	0.908392
CYT-997	TUBB	menadione	F10	-0.280507
CYT-997	TUBB	oxibendazole	TUBB4B	0.970214
CYT-997	TUBB	polydatin	ICAM1	0.648093
CYT-997	TUBB	ponatinib	LYN	0.955478
CYT-997	TUBB	puromycin	RPL23A	0.96359
CYT-997	TUBB	pyrrolidine-dithiocarbamate	HSD11B1	0.931128
CYT-997	TUBB	romidepsin	HDAC3	0.932972
CYT-997	TUBB	ryuvidine	CDK4	0.928047
CYT-997	TUBB	simvastatin	ITGB2	0.156108
CYT-997	TUBB	thiostrepton	FOXM1	0.853625
CYT-997	TUBB	CRISPR_BTK	BTK	-0.164185
CYT-997	TUBB	CRISPR_CACNA2D3	CACNA2D3	-0.168606
CYT-997	TUBB	CRISPR_HIF1A	HIF1A	-0.0925117
CYT-997	TUBB	CRISPR_IL1B	IL1B	0.271737
CYT-997	TUBB	CRISPR_P2RY12	P2RY12	-0.12109
CYT-997	TUBB	CRISPR_PLK1	PLK1	0.137542
CYT-997	TUBB	CRISPR_RPL23A	RPL23A	-0.107944
CYT-997	TUBB	CRISPR_S1PR1	S1PR1	-0.104121
CYT-997	TUBB	CRISPR_SLCO2B1	SLCO2B1	-0.19587
CYT-997	TUBB	CRISPR_TGFBR1	TGFBR1	-0.288161
CYT-997	TUBB	CRISPR_TUBB	TUBB	0.180539
CYT-997	TUBB	ORF_ABL1	ABL1	0.0518446
CYT-997	TUBB	ORF_AKR1C1	AKR1C1	-0.320057
CYT-997	TUBB	ORF_ANXA1	ANXA1	-0.281622
CYT-997	TUBB	ORF_CCR1	CCR1	-0.405678
CYT-997	TUBB	ORF_DYRK1B	DYRK1B	-0.509976
CYT-997	TUBB	ORF_GHSR	GHSR	-0.390378
CYT-997	TUBB	ORF_KCNMA1	KCNMA1	0.26925
CYT-997	TUBB	ORF_KRAS	KRAS	0.550749
CYT-997	TUBB	ORF_LYN	LYN	0.609807
CYT-997	TUBB	ORF_P3H1	P3H1	-0.303219
CYT-997	TUBB	ORF_PAK1	PAK1	0.0674498
CYT-997	TUBB	ORF_PTK2B	PTK2B	0.570805
CYT-997	TUBB	ORF_TBXAS1	TBXAS1	-0.510273
CYT-997	TUBB	ORF_TNF	TNF	-0.301357
FK-866	NAMPT	7-hydroxystaurosporine	PDPK1	0.906358
FK-866	NAMPT	AC-710	CSF1R	0.84033
FK-866	NAMPT	AMG900	AURKB	-0.447583
FK-866	NAMPT	AR-12	PDPK1	0.744426
FK-866	NAMPT	AVL-292	BTK	0.318385
FK-866	NAMPT	AZD7762	CHEK2	0.88634
FK-866	NAMPT	BAN-ORL-24	OPRL1	0.511358
FK-866	NAMPT	BAX-channel-blocker	BAX	0.878394
FK-866	NAMPT	BI-2536	PLK1	0.476659
FK-866	NAMPT	BMS-536924	LCK	-0.0731488
FK-866	NAMPT	BVT-948	PTPN2	0.934748
FK-866	NAMPT	CYT-997	TUBB	0.873601
FK-866	NAMPT	GK921	TGM2	0.940334
FK-866	NAMPT	GSK1070916	CYP3A4	-0.609146
FK-866	NAMPT	JTE-607	TNF	-0.388884
FK-866	NAMPT	KG-5	FLT3	-0.124509
FK-866	NAMPT	KU-60019	ATM	0.780138
FK-866	NAMPT	LDN-212854	ABL1	0.860091
FK-866	NAMPT	NSC-632839	USP1	0.895631
FK-866	NAMPT	NSC-663284	CDC25A	0.860276
FK-866	NAMPT	NSC-95397	CDC25A	0.937238
FK-866	NAMPT	NVP-ADW742	IGF1R	0.573205
FK-866	NAMPT	NVP-HSP990	HSP90AB1	0.907181
FK-866	NAMPT	NVS-PAK1-1	PAK1	0.606256
FK-866	NAMPT	PF-431396	PTK2B	-0.433116
FK-866	NAMPT	PHA-793887	CDK7	0.741897
FK-866	NAMPT	PP-1	HCK	-0.094171
FK-866	NAMPT	PP-121	HCK	0.785951
FK-866	NAMPT	PP-2	LYN	0.0848203
FK-866	NAMPT	RGB-286638	CDK9	0.689623
FK-866	NAMPT	SB-203580	MAPK14	-0.0592992
FK-866	NAMPT	SKLB1002	KDR	-0.655694
FK-866	NAMPT	SU3327	MAPK8	0.650075
FK-866	NAMPT	TG-02	CDK9	0.916866
FK-866	NAMPT	TG-101348	BRD4	0.862443
FK-866	NAMPT	UNC1999	EZH2	0.890038
FK-866	NAMPT	UNC2025	FLT3	0.686262
FK-866	NAMPT	WH-4-023	LCK	-0.00339707
FK-866	NAMPT	aminopurvalanol-a	CDK2	-0.73201
FK-866	NAMPT	anisomycin	RPL23A	0.895282
FK-866	NAMPT	arcyriaflavin-a	CCND1	-0.027041
FK-866	NAMPT	azeliragon	AGER	0.90042
FK-866	NAMPT	briciclib	CCND1	0.849945
FK-866	NAMPT	buparlisib	PIK3CG	0.828029
FK-866	NAMPT	colchicine	TUBB3	0.830223
FK-866	NAMPT	cycloheximide	RPL3	0.195266
FK-866	NAMPT	danusertib	RET	-0.594915
FK-866	NAMPT	deferasirox	CYP3A4	-0.485799
FK-866	NAMPT	delanzomib	CTSG	0.862996
FK-866	NAMPT	epothilone-b	TUBB3	0.267927
FK-866	NAMPT	fludarabine	ADA	-0.57404
FK-866	NAMPT	fludarabine-phosphate	DCK	-0.521891
FK-866	NAMPT	ganetespib	HSP90AA1	0.904959
FK-866	NAMPT	geldanamycin	HSP90AB1	0.896987
FK-866	NAMPT	homoharringtonine	RPL3	0.901366
FK-866	NAMPT	ixabepilone	TUBB4B	0.822298
FK-866	NAMPT	menadione	F10	-0.493991
FK-866	NAMPT	oxibendazole	TUBB4B	0.796562
FK-866	NAMPT	polydatin	ICAM1	0.808513
FK-866	NAMPT	ponatinib	LYN	0.866377
FK-866	NAMPT	puromycin	RPL23A	0.842117
FK-866	NAMPT	pyrrolidine-dithiocarbamate	HSD11B1	0.851973
FK-866	NAMPT	romidepsin	HDAC3	0.814602
FK-866	NAMPT	ryuvidine	CDK4	0.850408
FK-866	NAMPT	simvastatin	ITGB2	0.377363
FK-866	NAMPT	thiostrepton	FOXM1	0.837889
FK-866	NAMPT	CRISPR_BTK	BTK	-0.0706384
FK-866	NAMPT	CRISPR_CACNA2D3	CACNA2D3	-0.0640608
FK-866	NAMPT	CRISPR_HIF1A	HIF1A	-0.00581015
FK-866	NAMPT	CRISPR_IL1B	IL1B	0.13243
FK-866	NAMPT	CRISPR_P2RY12	P2RY12	0.0075472
FK-866	NAMPT	CRISPR_PLK1	PLK1	-0.00777136
FK-866	NAMPT	CRISPR_RPL23A	RPL23A	-0.221131
FK-866	NAMPT	CRISPR_S1PR1	S1PR1	-0.0343274
FK-866	NAMPT	CRISPR_SLCO2B1	SLCO2B1	-0.0834335
FK-866	NAMPT	CRISPR_TGFBR1	TGFBR1	-0.230149
FK-866	NAMPT	CRISPR_TUBB	TUBB	0.0236211
FK-866	NAMPT	ORF_ABL1	ABL1	0.237058
FK-866	NAMPT	ORF_AKR1C1	AKR1C1	-0.178512
FK-866	NAMPT	ORF_ANXA1	ANXA1	-0.0588596
FK-866	NAMPT	ORF_CCR1	CCR1	-0.295029
FK-866	NAMPT	ORF_DYRK1B	DYRK1B	-0.587388
FK-866	NAMPT	ORF_GHSR	GHSR	-0.304056
FK-866	NAMPT	ORF_KCNMA1	KCNMA1	0.457788
FK-866	NAMPT	ORF_KRAS	KRAS	0.804815
FK-866	NAMPT	ORF_LYN	LYN	0.792972
FK-866	NAMPT	ORF_P3H1	P3H1	-0.14582
FK-866	NAMPT	ORF_PAK1	PAK1	0.276407
FK-866	NAMPT	ORF_PTK2B	PTK2B	0.741268
FK-866	NAMPT	ORF_TBXAS1	TBXAS1	-0.412993
FK-866	NAMPT	ORF_TNF	TNF	-0.180426
GK921	TGM2	7-hydroxystaurosporine	PDPK1	0.969897
GK921	TGM2	AC-710	CSF1R	0.826043
GK921	TGM2	AMG900	AURKB	-0.434937
GK921	TGM2	AR-12	PDPK1	0.809898
GK921	TGM2	AVL-292	BTK	0.354646
GK921	TGM2	AZD7762	CHEK2	0.965243
GK921	TGM2	BAN-ORL-24	OPRL1	0.465376
GK921	TGM2	BAX-channel-blocker	BAX	0.883447
GK921	TGM2	BI-2536	PLK1	0.518985
GK921	TGM2	BMS-536924	LCK	-0.0703763
GK921	TGM2	BVT-948	PTPN2	0.969666
GK921	TGM2	CYT-997	TUBB	0.941379
GK921	TGM2	FK-866	NAMPT	0.940334
GK921	TGM2	GSK1070916	CYP3A4	-0.569971
GK921	TGM2	JTE-607	TNF	-0.401157
GK921	TGM2	KG-5	FLT3	-0.133518
GK921	TGM2	KU-60019	ATM	0.787742
GK921	TGM2	LDN-212854	ABL1	0.937625
GK921	TGM2	NSC-632839	USP1	0.968989
GK921	TGM2	NSC-663284	CDC25A	0.935213
GK921	TGM2	NSC-95397	CDC25A	0.97109
GK921	TGM2	NVP-ADW742	IGF1R	0.554403
GK921	TGM2	NVP-HSP990	HSP90AB1	0.971977
GK921	TGM2	NVS-PAK1-1	PAK1	0.628151
GK921	TGM2	PF-431396	PTK2B	-0.44018
GK921	TGM2	PHA-793887	CDK7	0.744417
GK921	TGM2	PP-1	HCK	-0.0831263
GK921	TGM2	PP-121	HCK	0.822402
GK921	TGM2	PP-2	LYN	0.0616182
GK921	TGM2	RGB-286638	CDK9	0.651678
GK921	TGM2	SB-203580	MAPK14	-0.0341196
GK921	TGM2	SKLB1002	KDR	-0.671786
GK921	TGM2	SU3327	MAPK8	0.678369
GK921	TGM2	TG-02	CDK9	0.938864
GK921	TGM2	TG-101348	BRD4	0.949899
GK921	TGM2	UNC1999	EZH2	0.968388
GK921	TGM2	UNC2025	FLT3	0.746217
GK921	TGM2	WH-4-023	LCK	0.0248184
GK921	TGM2	aminopurvalanol-a	CDK2	-0.641611
GK921	TGM2	anisomycin	RPL23A	0.904423
GK921	TGM2	arcyriaflavin-a	CCND1	0.00361495
GK921	TGM2	azeliragon	AGER	0.968187
GK921	TGM2	briciclib	CCND1	0.920573
GK921	TGM2	buparlisib	PIK3CG	0.918864
GK921	TGM2	colchicine	TUBB3	0.915809
GK921	TGM2	cycloheximide	RPL3	0.145914
GK921	TGM2	danusertib	RET	-0.56699
GK921	TGM2	deferasirox	CYP3A4	-0.479766
GK921	TGM2	delanzomib	CTSG	0.955302
GK921	TGM2	epothilone-b	TUBB3	0.27373
GK921	TGM2	fludarabine	ADA	-0.611142
GK921	TGM2	fludarabine-phosphate	DCK	-0.513319
GK921	TGM2	ganetespib	HSP90AA1	0.955603
GK921	TGM2	geldanamycin	HSP90AB1	0.953489
GK921	TGM2	homoharringtonine	RPL3	0.933611
GK921	TGM2	ixabepilone	TUBB4B	0.863275
GK921	TGM2	menadione	F10	-0.464748
GK921	TGM2	oxibendazole	TUBB4B	0.866422
GK921	TGM2	polydatin	ICAM1	0.788339
GK921	TGM2	ponatinib	LYN	0.949722
GK921	TGM2	puromycin	RPL23A	0.936367
GK921	TGM2	pyrrolidine-dithiocarbamate	HSD11B1	0.922531
GK921	TGM2	romidepsin	HDAC3	0.916706
GK921	TGM2	ryuvidine	CDK4	0.947478
GK921	TGM2	simvastatin	ITGB2	0.363202
GK921	TGM2	thiostrepton	FOXM1	0.903783
GK921	TGM2	CRISPR_BTK	BTK	-0.0699119
GK921	TGM2	CRISPR_CACNA2D3	CACNA2D3	-0.066953
GK921	TGM2	CRISPR_HIF1A	HIF1A	0.00726073
GK921	TGM2	CRISPR_IL1B	IL1B	0.145328
GK921	TGM2	CRISPR_P2RY12	P2RY12	-0.0125134
GK921	TGM2	CRISPR_PLK1	PLK1	-0.0128172
GK921	TGM2	CRISPR_RPL23A	RPL23A	-0.252424
GK921	TGM2	CRISPR_S1PR1	S1PR1	-0.0123274
GK921	TGM2	CRISPR_SLCO2B1	SLCO2B1	-0.110619
GK921	TGM2	CRISPR_TGFBR1	TGFBR1	-0.231856
GK921	TGM2	CRISPR_TUBB	TUBB	0.0340358
GK921	TGM2	ORF_ABL1	ABL1	0.21995
GK921	TGM2	ORF_AKR1C1	AKR1C1	-0.211421
GK921	TGM2	ORF_ANXA1	ANXA1	-0.168496
GK921	TGM2	ORF_CCR1	CCR1	-0.292934
GK921	TGM2	ORF_DYRK1B	DYRK1B	-0.61531
GK921	TGM2	ORF_GHSR	GHSR	-0.306186
GK921	TGM2	ORF_KCNMA1	KCNMA1	0.31434
GK921	TGM2	ORF_KRAS	KRAS	0.673674
GK921	TGM2	ORF_LYN	LYN	0.745208
GK921	TGM2	ORF_P3H1	P3H1	-0.164933
GK921	TGM2	ORF_PAK1	PAK1	0.130391
GK921	TGM2	ORF_PTK2B	PTK2B	0.679547
GK921	TGM2	ORF_TBXAS1	TBXAS1	-0.438436
GK921	TGM2	ORF_TNF	TNF	-0.181243
GSK1070916	CYP3A4	7-hydroxystaurosporine	PDPK1	-0.517579
GSK1070916	CYP3A4	AC-710	CSF1R	-0.839406
GSK1070916	CYP3A4	AMG900	AURKB	0.892349
GSK1070916	CYP3A4	AR-12	PDPK1	-0.422905
GSK1070916	CYP3A4	AVL-292	BTK	-0.605615
GSK1070916	CYP3A4	AZD7762	CHEK2	-0.552936
GSK1070916	CYP3A4	BAN-ORL-24	OPRL1	-0.588054
GSK1070916	CYP3A4	BAX-channel-blocker	BAX	-0.741714
GSK1070916	CYP3A4	BI-2536	PLK1	0.303368
GSK1070916	CYP3A4	BMS-536924	LCK	-0.192674
GSK1070916	CYP3A4	BVT-948	PTPN2	-0.51059
GSK1070916	CYP3A4	CYT-997	TUBB	-0.391501
GSK1070916	CYP3A4	FK-866	NAMPT	-0.609146
GSK1070916	CYP3A4	GK921	TGM2	-0.569971
GSK1070916	CYP3A4	JTE-607	TNF	0.851458
GSK1070916	CYP3A4	KG-5	FLT3	0.754607
GSK1070916	CYP3A4	KU-60019	ATM	-0.760878
GSK1070916	CYP3A4	LDN-212854	ABL1	-0.549345
GSK1070916	CYP3A4	NSC-632839	USP1	-0.548633
GSK1070916	CYP3A4	NSC-663284	CDC25A	-0.523141
GSK1070916	CYP3A4	NSC-95397	CDC25A	-0.512114
GSK1070916	CYP3A4	NVP-ADW742	IGF1R	-0.712578
GSK1070916	CYP3A4	NVP-HSP990	HSP90AB1	-0.503686
GSK1070916	CYP3A4	NVS-PAK1-1	PAK1	-0.737486
GSK1070916	CYP3A4	PF-431396	PTK2B	0.630312
GSK1070916	CYP3A4	PHA-793887	CDK7	-0.0666808
GSK1070916	CYP3A4	PP-1	HCK	-0.244313
GSK1070916	CYP3A4	PP-121	HCK	-0.627248
GSK1070916	CYP3A4	PP-2	LYN	-0.325624
GSK1070916	CYP3A4	RGB-286638	CDK9	-0.194277
GSK1070916	CYP3A4	SB-203580	MAPK14	-0.28164
GSK1070916	CYP3A4	SKLB1002	KDR	0.834821
GSK1070916	CYP3A4	SU3327	MAPK8	-0.670331
GSK1070916	CYP3A4	TG-02	CDK9	-0.377781
GSK1070916	CYP3A4	TG-101348	BRD4	-0.504
GSK1070916	CYP3A4	UNC1999	EZH2	-0.556565
GSK1070916	CYP3A4	UNC2025	FLT3	-0.0425536
GSK1070916	CYP3A4	WH-4-023	LCK	-0.369533
GSK1070916	CYP3A4	aminopurvalanol-a	CDK2	0.642413
GSK1070916	CYP3A4	anisomycin	RPL23A	-0.3462
GSK1070916	CYP3A4	arcyriaflavin-a	CCND1	-0.24227
GSK1070916	CYP3A4	azeliragon	AGER	-0.599314
GSK1070916	CYP3A4	briciclib	CCND1	-0.372745
GSK1070916	CYP3A4	buparlisib	PIK3CG	-0.433909
GSK1070916	CYP3A4	colchicine	TUBB3	-0.339021
GSK1070916	CYP3A4	cycloheximide	RPL3	0.338304
GSK1070916	CYP3A4	danusertib	RET	0.95501
GSK1070916	CYP3A4	deferasirox	CYP3A4	0.879232
GSK1070916	CYP3A4	delanzomib	CTSG	-0.530136
GSK1070916	CYP3A4	epothilone-b	TUBB3	0.210496
GSK1070916	CYP3A4	fludarabine	ADA	0.835898
GSK1070916	CYP3A4	fludarabine-phosphate	DCK	0.904882
GSK1070916	CYP3A4	ganetespib	HSP90AA1	-0.492357
GSK1070916	CYP3A4	geldanamycin	HSP90AB1	-0.451273
GSK1070916	CYP3A4	homoharringtonine	RPL3	-0.417068
GSK1070916	CYP3A4	ixabepilone	TUBB4B	-0.19278
GSK1070916	CYP3A4	menadione	F10	0.929191
GSK1070916	CYP3A4	oxibendazole	TUBB4B	-0.216766
GSK1070916	CYP3A4	polydatin	ICAM1	-0.550306
GSK1070916	CYP3A4	ponatinib	LYN	-0.535649
GSK1070916	CYP3A4	puromycin	RPL23A	-0.500824
GSK1070916	CYP3A4	pyrrolidine-dithiocarbamate	HSD11B1	-0.361524
GSK1070916	CYP3A4	romidepsin	HDAC3	-0.499411
GSK1070916	CYP3A4	ryuvidine	CDK4	-0.577744
GSK1070916	CYP3A4	simvastatin	ITGB2	-0.610912
GSK1070916	CYP3A4	thiostrepton	FOXM1	-0.399267
GSK1070916	CYP3A4	CRISPR_BTK	BTK	-0.249644
GSK1070916	CYP3A4	CRISPR_CACNA2D3	CACNA2D3	-0.304237
GSK1070916	CYP3A4	CRISPR_HIF1A	HIF1A	-0.349483
GSK1070916	CYP3A4	CRISPR_IL1B	IL1B	0.281826
GSK1070916	CYP3A4	CRISPR_P2RY12	P2RY12	-0.310442
GSK1070916	CYP3A4	CRISPR_PLK1	PLK1	0.477115
GSK1070916	CYP3A4	CRISPR_RPL23A	RPL23A	0.705193
GSK1070916	CYP3A4	CRISPR_S1PR1	S1PR1	-0.312089
GSK1070916	CYP3A4	CRISPR_SLCO2B1	SLCO2B1	-0.179119
GSK1070916	CYP3A4	CRISPR_TGFBR1	TGFBR1	-0.143244
GSK1070916	CYP3A4	CRISPR_TUBB	TUBB	0.4237
GSK1070916	CYP3A4	ORF_ABL1	ABL1	-0.587356
GSK1070916	CYP3A4	ORF_AKR1C1	AKR1C1	-0.170573
GSK1070916	CYP3A4	ORF_ANXA1	ANXA1	-0.0121961
GSK1070916	CYP3A4	ORF_CCR1	CCR1	-0.170955
GSK1070916	CYP3A4	ORF_DYRK1B	DYRK1B	0.829886
GSK1070916	CYP3A4	ORF_GHSR	GHSR	-0.12997
GSK1070916	CYP3A4	ORF_KCNMA1	KCNMA1	-0.127044
GSK1070916	CYP3A4	ORF_KRAS	KRAS	-0.645111
GSK1070916	CYP3A4	ORF_LYN	LYN	-0.77101
GSK1070916	CYP3A4	ORF_P3H1	P3H1	-0.334319
GSK1070916	CYP3A4	ORF_PAK1	PAK1	0.060745
GSK1070916	CYP3A4	ORF_PTK2B	PTK2B	-0.507129
GSK1070916	CYP3A4	ORF_TBXAS1	TBXAS1	0.0111568
GSK1070916	CYP3A4	ORF_TNF	TNF	0.00953097
JTE-607	TNF	7-hydroxystaurosporine	PDPK1	-0.385219
JTE-607	TNF	AC-710	CSF1R	-0.754639
JTE-607	TNF	AMG900	AURKB	0.792758
JTE-607	TNF	AR-12	PDPK1	-0.36
JTE-607	TNF	AVL-292	BTK	-0.83147
JTE-607	TNF	AZD7762	CHEK2	-0.413
JTE-607	TNF	BAN-ORL-24	OPRL1	-0.693749
JTE-607	TNF	BAX-channel-blocker	BAX	-0.671494
JTE-607	TNF	BI-2536	PLK1	0.49158
JTE-607	TNF	BMS-536924	LCK	-0.541864
JTE-607	TNF	BVT-948	PTPN2	-0.352115
JTE-607	TNF	CYT-997	TUBB	-0.228411
JTE-607	TNF	FK-866	NAMPT	-0.388884
JTE-607	TNF	GK921	TGM2	-0.401157
JTE-607	TNF	GSK1070916	CYP3A4	0.851458
JTE-607	TNF	KG-5	FLT3	0.752205
JTE-607	TNF	KU-60019	ATM	-0.772791
JTE-607	TNF	LDN-212854	ABL1	-0.452327
JTE-607	TNF	NSC-632839	USP1	-0.373225
JTE-607	TNF	NSC-663284	CDC25A	-0.425582
JTE-607	TNF	NSC-95397	CDC25A	-0.347224
JTE-607	TNF	NVP-ADW742	IGF1R	-0.827104
JTE-607	TNF	NVP-HSP990	HSP90AB1	-0.36062
JTE-607	TNF	NVS-PAK1-1	PAK1	-0.789035
JTE-607	TNF	PF-431396	PTK2B	0.369726
JTE-607	TNF	PHA-793887	CDK7	0.132907
JTE-607	TNF	PP-1	HCK	-0.602386
JTE-607	TNF	PP-121	HCK	-0.686141
JTE-607	TNF	PP-2	LYN	-0.616922
JTE-607	TNF	RGB-286638	CDK9	-0.150928
JTE-607	TNF	SB-203580	MAPK14	-0.631684
JTE-607	TNF	SKLB1002	KDR	0.715844
JTE-607	TNF	SU3327	MAPK8	-0.71318
JTE-607	TNF	TG-02	CDK9	-0.209195
JTE-607	TNF	TG-101348	BRD4	-0.328337
JTE-607	TNF	UNC1999	EZH2	-0.41669
JTE-607	TNF	UNC2025	FLT3	0.0175158
JTE-607	TNF	WH-4-023	LCK	-0.703563
JTE-607	TNF	aminopurvalanol-a	CDK2	0.292745
JTE-607	TNF	anisomycin	RPL23A	-0.181551
JTE-607	TNF	arcyriaflavin-a	CCND1	-0.595518
JTE-607	TNF	azeliragon	AGER	-0.488962
JTE-607	TNF	briciclib	CCND1	-0.20579
JTE-607	TNF	buparlisib	PIK3CG	-0.268374
JTE-607	TNF	colchicine	TUBB3	-0.190379
JTE-607	TNF	cycloheximide	RPL3	0.285069
JTE-607	TNF	danusertib	RET	0.829836
JTE-607	TNF	deferasirox	CYP3A4	0.98018
JTE-607	TNF	delanzomib	CTSG	-0.402383
JTE-607	TNF	epothilone-b	TUBB3	0.059922
JTE-607	TNF	fludarabine	ADA	0.8906
JTE-607	TNF	fludarabine-phosphate	DCK	0.932929
JTE-607	TNF	ganetespib	HSP90AA1	-0.371462
JTE-607	TNF	geldanamycin	HSP90AB1	-0.303617
JTE-607	TNF	homoharringtonine	RPL3	-0.27028
JTE-607	TNF	ixabepilone	TUBB4B	-0.059941
JTE-607	TNF	menadione	F10	0.819887
JTE-607	TNF	oxibendazole	TUBB4B	-0.0482709
JTE-607	TNF	polydatin	ICAM1	-0.511563
JTE-607	TNF	ponatinib	LYN	-0.402355
JTE-607	TNF	puromycin	RPL23A	-0.368012
JTE-607	TNF	pyrrolidine-dithiocarbamate	HSD11B1	-0.211781
JTE-607	TNF	romidepsin	HDAC3	-0.350039
JTE-607	TNF	ryuvidine	CDK4	-0.456536
JTE-607	TNF	simvastatin	ITGB2	-0.806732
JTE-607	TNF	thiostrepton	FOXM1	-0.312871
JTE-607	TNF	CRISPR_BTK	BTK	-0.506376
JTE-607	TNF	CRISPR_CACNA2D3	CACNA2D3	-0.579372
JTE-607	TNF	CRISPR_HIF1A	HIF1A	-0.608867
JTE-607	TNF	CRISPR_IL1B	IL1B	0.585148
JTE-607	TNF	CRISPR_P2RY12	P2RY12	-0.56816
JTE-607	TNF	CRISPR_PLK1	PLK1	0.748519
JTE-607	TNF	CRISPR_RPL23A	RPL23A	0.917007
JTE-607	TNF	CRISPR_S1PR1	S1PR1	-0.583253
JTE-607	TNF	CRISPR_SLCO2B1	SLCO2B1	-0.424717
JTE-607	TNF	CRISPR_TGFBR1	TGFBR1	-0.403731
JTE-607	TNF	CRISPR_TUBB	TUBB	0.707543
JTE-607	TNF	ORF_ABL1	ABL1	-0.825019
JTE-607	TNF	ORF_AKR1C1	AKR1C1	-0.455907
JTE-607	TNF	ORF_ANXA1	ANXA1	-0.186852
JTE-607	TNF	ORF_CCR1	CCR1	-0.466556
JTE-607	TNF	ORF_DYRK1B	DYRK1B	0.798222
JTE-607	TNF	ORF_GHSR	GHSR	-0.393024
JTE-607	TNF	ORF_KCNMA1	KCNMA1	0.0337583
JTE-607	TNF	ORF_KRAS	KRAS	-0.425344
JTE-607	TNF	ORF_LYN	LYN	-0.624257
JTE-607	TNF	ORF_P3H1	P3H1	-0.618419
JTE-607	TNF	ORF_PAK1	PAK1	0.200471
JTE-607	TNF	ORF_PTK2B	PTK2B	-0.319681
JTE-607	TNF	ORF_TBXAS1	TBXAS1	-0.30181
JTE-607	TNF	ORF_TNF	TNF	-0.202436
KG-5	FLT3	7-hydroxystaurosporine	PDPK1	-0.13005
KG-5	FLT3	AC-710	CSF1R	-0.469662
KG-5	FLT3	AMG900	AURKB	0.869046
KG-5	FLT3	AR-12	PDPK1	-0.154029
KG-5	FLT3	AVL-292	BTK	-0.456456
KG-5	FLT3	AZD7762	CHEK2	-0.187148
KG-5	FLT3	BAN-ORL-24	OPRL1	-0.265742
KG-5	FLT3	BAX-channel-blocker	BAX	-0.331432
KG-5	FLT3	BI-2536	PLK1	0.622431
KG-5	FLT3	BMS-536924	LCK	-0.142367
KG-5	FLT3	BVT-948	PTPN2	-0.10385
KG-5	FLT3	CYT-997	TUBB	-0.0116606
KG-5	FLT3	FK-866	NAMPT	-0.124509
KG-5	FLT3	GK921	TGM2	-0.133518
KG-5	FLT3	GSK1070916	CYP3A4	0.754607
KG-5	FLT3	JTE-607	TNF	0.752205
KG-5	FLT3	KU-60019	ATM	-0.381673
KG-5	FLT3	LDN-212854	ABL1	-0.208991
KG-5	FLT3	NSC-632839	USP1	-0.160388
KG-5	FLT3	NSC-663284	CDC25A	-0.189833
KG-5	FLT3	NSC-95397	CDC25A	-0.107063
KG-5	FLT3	NVP-ADW742	IGF1R	-0.437223
KG-5	FLT3	NVP-HSP990	HSP90AB1	-0.0894183
KG-5	FLT3	NVS-PAK1-1	PAK1	-0.438924
KG-5	FLT3	PF-431396	PTK2B	0.674996
KG-5	FLT3	PHA-793887	CDK7	0.39892
KG-5	FLT3	PP-1	HCK	-0.230082
KG-5	FLT3	PP-121	HCK	-0.262566
KG-5	FLT3	PP-2	LYN	-0.184399
KG-5	FLT3	RGB-286638	CDK9	0.271905
KG-5	FLT3	SB-203580	MAPK14	-0.238827
KG-5	FLT3	SKLB1002	KDR	0.599754
KG-5	FLT3	SU3327	MAPK8	-0.343161
KG-5	FLT3	TG-02	CDK9	0.0680337
KG-5	FLT3	TG-101348	BRD4	-0.129035
KG-5	FLT3	UNC1999	EZH2	-0.182658
KG-5	FLT3	UNC2025	FLT3	0.312821
KG-5	FLT3	WH-4-023	LCK	-0.356479
KG-5	FLT3	aminopurvalanol-a	CDK2	0.348852
KG-5	FLT3	anisomycin	RPL23A	0.0767746
KG-5	FLT3	arcyriaflavin-a	CCND1	-0.251082
KG-5	FLT3	azeliragon	AGER	-0.191473
KG-5	FLT3	briciclib	CCND1	-0.016494
KG-5	FLT3	buparlisib	PIK3CG	-0.102904
KG-5	FLT3	colchicine	TUBB3	0.0201188
KG-5	FLT3	cycloheximide	RPL3	0.580541
KG-5	FLT3	danusertib	RET	0.782209
KG-5	FLT3	deferasirox	CYP3A4	0.71693
KG-5	FLT3	delanzomib	CTSG	-0.182386
KG-5	FLT3	epothilone-b	TUBB3	0.626185
KG-5	FLT3	fludarabine	ADA	0.691326
KG-5	FLT3	fludarabine-phosphate	DCK	0.767463
KG-5	FLT3	ganetespib	HSP90AA1	-0.0852593
KG-5	FLT3	geldanamycin	HSP90AB1	-0.0562981
KG-5	FLT3	homoharringtonine	RPL3	-0.0126606
KG-5	FLT3	ixabepilone	TUBB4B	0.302316
KG-5	FLT3	menadione	F10	0.731913
KG-5	FLT3	oxibendazole	TUBB4B	0.141731
KG-5	FLT3	polydatin	ICAM1	-0.0174869
KG-5	FLT3	ponatinib	LYN	-0.195372
KG-5	FLT3	puromycin	RPL23A	-0.173116
KG-5	FLT3	pyrrolidine-dithiocarbamate	HSD11B1	0.0680709
KG-5	FLT3	romidepsin	HDAC3	-0.183261
KG-5	FLT3	ryuvidine	CDK4	-0.227449
KG-5	FLT3	simvastatin	ITGB2	-0.39209
KG-5	FLT3	thiostrepton	FOXM1	0.0562365
KG-5	FLT3	CRISPR_BTK	BTK	-0.246766
KG-5	FLT3	CRISPR_CACNA2D3	CACNA2D3	-0.333212
KG-5	FLT3	CRISPR_HIF1A	HIF1A	-0.344466
KG-5	FLT3	CRISPR_IL1B	IL1B	0.323685
KG-5	FLT3	CRISPR_P2RY12	P2RY12	-0.294406
KG-5	FLT3	CRISPR_PLK1	PLK1	0.481203
KG-5	FLT3	CRISPR_RPL23A	RPL23A	0.676559
KG-5	FLT3	CRISPR_S1PR1	S1PR1	-0.326145
KG-5	FLT3	CRISPR_SLCO2B1	SLCO2B1	-0.185989
KG-5	FLT3	CRISPR_TGFBR1	TGFBR1	-0.29075
KG-5	FLT3	CRISPR_TUBB	TUBB	0.450816
KG-5	FLT3	ORF_ABL1	ABL1	-0.478786
KG-5	FLT3	ORF_AKR1C1	AKR1C1	-0.292592
KG-5	FLT3	ORF_ANXA1	ANXA1	0.0108533
KG-5	FLT3	ORF_CCR1	CCR1	-0.291383
KG-5	FLT3	ORF_DYRK1B	DYRK1B	0.678597
KG-5	FLT3	ORF_GHSR	GHSR	-0.258631
KG-5	FLT3	ORF_KCNMA1	KCNMA1	0.126132
KG-5	FLT3	ORF_KRAS	KRAS	-0.202286
KG-5	FLT3	ORF_LYN	LYN	-0.431365
KG-5	FLT3	ORF_P3H1	P3H1	-0.416754
KG-5	FLT3	ORF_PAK1	PAK1	0.309194
KG-5	FLT3	ORF_PTK2B	PTK2B	-0.0729304
KG-5	FLT3	ORF_TBXAS1	TBXAS1	-0.172083
KG-5	FLT3	ORF_TNF	TNF	0.105747
KU-60019	ATM	7-hydroxystaurosporine	PDPK1	0.738818
KU-60019	ATM	AC-710	CSF1R	0.944727
KU-60019	ATM	AMG900	AURKB	-0.607673
KU-60019	ATM	AR-12	PDPK1	0.605679
KU-60019	ATM	AVL-292	BTK	0.788594
KU-60019	ATM	AZD7762	CHEK2	0.737003
KU-60019	ATM	BAN-ORL-24	OPRL1	0.858686
KU-60019	ATM	BAX-channel-blocker	BAX	0.948373
KU-60019	ATM	BI-2536	PLK1	0.0394157
KU-60019	ATM	BMS-536924	LCK	0.462175
KU-60019	ATM	BVT-948	PTPN2	0.734564
KU-60019	ATM	CYT-997	TUBB	0.602564
KU-60019	ATM	FK-866	NAMPT	0.780138
KU-60019	ATM	GK921	TGM2	0.787742
KU-60019	ATM	GSK1070916	CYP3A4	-0.760878
KU-60019	ATM	JTE-607	TNF	-0.772791
KU-60019	ATM	KG-5	FLT3	-0.381673
KU-60019	ATM	LDN-212854	ABL1	0.74463
KU-60019	ATM	NSC-632839	USP1	0.712807
KU-60019	ATM	NSC-663284	CDC25A	0.72934
KU-60019	ATM	NSC-95397	CDC25A	0.720946
KU-60019	ATM	NVP-ADW742	IGF1R	0.925041
KU-60019	ATM	NVP-HSP990	HSP90AB1	0.732692
KU-60019	ATM	NVS-PAK1-1	PAK1	0.915754
KU-60019	ATM	PF-431396	PTK2B	-0.274201
KU-60019	ATM	PHA-793887	CDK7	0.435896
KU-60019	ATM	PP-1	HCK	0.461942
KU-60019	ATM	PP-121	HCK	0.90641
KU-60019	ATM	PP-2	LYN	0.590644
KU-60019	ATM	RGB-286638	CDK9	0.641723
KU-60019	ATM	SB-203580	MAPK14	0.506042
KU-60019	ATM	SKLB1002	KDR	-0.697847
KU-60019	ATM	SU3327	MAPK8	0.863533
KU-60019	ATM	TG-02	CDK9	0.663254
KU-60019	ATM	TG-101348	BRD4	0.658647
KU-60019	ATM	UNC1999	EZH2	0.739228
KU-60019	ATM	UNC2025	FLT3	0.416133
KU-60019	ATM	WH-4-023	LCK	0.565671
KU-60019	ATM	aminopurvalanol-a	CDK2	-0.456014
KU-60019	ATM	anisomycin	RPL23A	0.602235
KU-60019	ATM	arcyriaflavin-a	CCND1	0.512105
KU-60019	ATM	azeliragon	AGER	0.820865
KU-60019	ATM	briciclib	CCND1	0.563308
KU-60019	ATM	buparlisib	PIK3CG	0.571224
KU-60019	ATM	colchicine	TUBB3	0.556058
KU-60019	ATM	cycloheximide	RPL3	0.12076
KU-60019	ATM	danusertib	RET	-0.722246
KU-60019	ATM	deferasirox	CYP3A4	-0.816697
KU-60019	ATM	delanzomib	CTSG	0.718293
KU-60019	ATM	epothilone-b	TUBB3	0.316265
KU-60019	ATM	fludarabine	ADA	-0.782316
KU-60019	ATM	fludarabine-phosphate	DCK	-0.776611
KU-60019	ATM	ganetespib	HSP90AA1	0.741782
KU-60019	ATM	geldanamycin	HSP90AB1	0.672293
KU-60019	ATM	homoharringtonine	RPL3	0.66722
KU-60019	ATM	ixabepilone	TUBB4B	0.547562
KU-60019	ATM	menadione	F10	-0.68284
KU-60019	ATM	oxibendazole	TUBB4B	0.450776
KU-60019	ATM	polydatin	ICAM1	0.887883
KU-60019	ATM	ponatinib	LYN	0.705563
KU-60019	ATM	puromycin	RPL23A	0.662195
KU-60019	ATM	pyrrolidine-dithiocarbamate	HSD11B1	0.624292
KU-60019	ATM	romidepsin	HDAC3	0.621673
KU-60019	ATM	ryuvidine	CDK4	0.743727
KU-60019	ATM	simvastatin	ITGB2	0.822342
KU-60019	ATM	thiostrepton	FOXM1	0.73266
KU-60019	ATM	CRISPR_BTK	BTK	0.335172
KU-60019	ATM	CRISPR_CACNA2D3	CACNA2D3	0.367745
KU-60019	ATM	CRISPR_HIF1A	HIF1A	0.414382
KU-60019	ATM	CRISPR_IL1B	IL1B	-0.349609
KU-60019	ATM	CRISPR_P2RY12	P2RY12	0.419215
KU-60019	ATM	CRISPR_PLK1	PLK1	-0.494756
KU-60019	ATM	CRISPR_RPL23A	RPL23A	-0.653613
KU-60019	ATM	CRISPR_S1PR1	S1PR1	0.389557
KU-60019	ATM	CRISPR_SLCO2B1	SLCO2B1	0.284936
KU-60019	ATM	CRISPR_TGFBR1	TGFBR1	0.143198
KU-60019	ATM	CRISPR_TUBB	TUBB	-0.463317
KU-60019	ATM	ORF_ABL1	ABL1	0.686111
KU-60019	ATM	ORF_AKR1C1	AKR1C1	0.244739
KU-60019	ATM	ORF_ANXA1	ANXA1	0.220474
KU-60019	ATM	ORF_CCR1	CCR1	0.162648
KU-60019	ATM	ORF_DYRK1B	DYRK1B	-0.699672
KU-60019	ATM	ORF_GHSR	GHSR	0.0951696
KU-60019	ATM	ORF_KCNMA1	KCNMA1	0.29661
KU-60019	ATM	ORF_KRAS	KRAS	0.698951
KU-60019	ATM	ORF_LYN	LYN	0.798596
KU-60019	ATM	ORF_P3H1	P3H1	0.343592
KU-60019	ATM	ORF_PAK1	PAK1	0.164695
KU-60019	ATM	ORF_PTK2B	PTK2B	0.667787
KU-60019	ATM	ORF_TBXAS1	TBXAS1	0.0116528
KU-60019	ATM	ORF_TNF	TNF	0.180206
LDN-212854	ABL1	7-hydroxystaurosporine	PDPK1	0.973642
LDN-212854	ABL1	AC-710	CSF1R	0.7814
LDN-212854	ABL1	AMG900	AURKB	-0.435826
LDN-212854	ABL1	AR-12	PDPK1	0.92839
LDN-212854	ABL1	AVL-292	BTK	0.369255
LDN-212854	ABL1	AZD7762	CHEK2	0.970899
LDN-212854	ABL1	BAN-ORL-24	OPRL1	0.411193
LDN-212854	ABL1	BAX-channel-blocker	BAX	0.834948
LDN-212854	ABL1	BI-2536	PLK1	0.454425
LDN-212854	ABL1	BMS-536924	LCK	-0.0476016
LDN-212854	ABL1	BVT-948	PTPN2	0.949182
LDN-212854	ABL1	CYT-997	TUBB	0.94199
LDN-212854	ABL1	FK-866	NAMPT	0.860091
LDN-212854	ABL1	GK921	TGM2	0.937625
LDN-212854	ABL1	GSK1070916	CYP3A4	-0.549345
LDN-212854	ABL1	JTE-607	TNF	-0.452327
LDN-212854	ABL1	KG-5	FLT3	-0.208991
LDN-212854	ABL1	KU-60019	ATM	0.74463
LDN-212854	ABL1	NSC-632839	USP1	0.943542
LDN-212854	ABL1	NSC-663284	CDC25A	0.986524
LDN-212854	ABL1	NSC-95397	CDC25A	0.958321
LDN-212854	ABL1	NVP-ADW742	IGF1R	0.533666
LDN-212854	ABL1	NVP-HSP990	HSP90AB1	0.969665
LDN-212854	ABL1	NVS-PAK1-1	PAK1	0.571199
LDN-212854	ABL1	PF-431396	PTK2B	-0.445823
LDN-212854	ABL1	PHA-793887	CDK7	0.626133
LDN-212854	ABL1	PP-1	HCK	-0.039951
LDN-212854	ABL1	PP-121	HCK	0.85214
LDN-212854	ABL1	PP-2	LYN	0.0720364
LDN-212854	ABL1	RGB-286638	CDK9	0.536638
LDN-212854	ABL1	SB-203580	MAPK14	0.0085821
LDN-212854	ABL1	SKLB1002	KDR	-0.675726
LDN-212854	ABL1	SU3327	MAPK8	0.724271
LDN-212854	ABL1	TG-02	CDK9	0.900562
LDN-212854	ABL1	TG-101348	BRD4	0.923026
LDN-212854	ABL1	UNC1999	EZH2	0.974742
LDN-212854	ABL1	UNC2025	FLT3	0.77264
LDN-212854	ABL1	WH-4-023	LCK	0.0574713
LDN-212854	ABL1	aminopurvalanol-a	CDK2	-0.572644
LDN-212854	ABL1	anisomycin	RPL23A	0.881862
LDN-212854	ABL1	arcyriaflavin-a	CCND1	0.021525
LDN-212854	ABL1	azeliragon	AGER	0.94937
LDN-212854	ABL1	briciclib	CCND1	0.936884
LDN-212854	ABL1	buparlisib	PIK3CG	0.9247
LDN-212854	ABL1	colchicine	TUBB3	0.918665
LDN-212854	ABL1	cycloheximide	RPL3	0.0397935
LDN-212854	ABL1	danusertib	RET	-0.554758
LDN-212854	ABL1	deferasirox	CYP3A4	-0.506935
LDN-212854	ABL1	delanzomib	CTSG	0.97117
LDN-212854	ABL1	epothilone-b	TUBB3	0.240379
LDN-212854	ABL1	fludarabine	ADA	-0.661171
LDN-212854	ABL1	fludarabine-phosphate	DCK	-0.530621
LDN-212854	ABL1	ganetespib	HSP90AA1	0.969714
LDN-212854	ABL1	geldanamycin	HSP90AB1	0.967451
LDN-212854	ABL1	homoharringtonine	RPL3	0.939303
LDN-212854	ABL1	ixabepilone	TUBB4B	0.824504
LDN-212854	ABL1	menadione	F10	-0.448719
LDN-212854	ABL1	oxibendazole	TUBB4B	0.866781
LDN-212854	ABL1	polydatin	ICAM1	0.723572
LDN-212854	ABL1	ponatinib	LYN	0.982973
LDN-212854	ABL1	puromycin	RPL23A	0.979669
LDN-212854	ABL1	pyrrolidine-dithiocarbamate	HSD11B1	0.876813
LDN-212854	ABL1	romidepsin	HDAC3	0.924271
LDN-212854	ABL1	ryuvidine	CDK4	0.972306
LDN-212854	ABL1	simvastatin	ITGB2	0.358216
LDN-212854	ABL1	thiostrepton	FOXM1	0.838949
LDN-212854	ABL1	CRISPR_BTK	BTK	0.0183584
LDN-212854	ABL1	CRISPR_CACNA2D3	CACNA2D3	0.0306518
LDN-212854	ABL1	CRISPR_HIF1A	HIF1A	0.109537
LDN-212854	ABL1	CRISPR_IL1B	IL1B	0.0645878
LDN-212854	ABL1	CRISPR_P2RY12	P2RY12	0.071711
LDN-212854	ABL1	CRISPR_PLK1	PLK1	-0.0891878
LDN-212854	ABL1	CRISPR_RPL23A	RPL23A	-0.344894
LDN-212854	ABL1	CRISPR_S1PR1	S1PR1	0.0950205
LDN-212854	ABL1	CRISPR_SLCO2B1	SLCO2B1	-0.0331401
LDN-212854	ABL1	CRISPR_TGFBR1	TGFBR1	-0.117043
LDN-212854	ABL1	CRISPR_TUBB	TUBB	-0.0383908
LDN-212854	ABL1	ORF_ABL1	ABL1	0.259303
LDN-212854	ABL1	ORF_AKR1C1	AKR1C1	-0.158748
LDN-212854	ABL1	ORF_ANXA1	ANXA1	-0.196951
LDN-212854	ABL1	ORF_CCR1	CCR1	-0.238686
LDN-212854	ABL1	ORF_DYRK1B	DYRK1B	-0.650402
LDN-212854	ABL1	ORF_GHSR	GHSR	-0.253612
LDN-212854	ABL1	ORF_KCNMA1	KCNMA1	0.205976
LDN-212854	ABL1	ORF_KRAS	KRAS	0.567192
LDN-212854	ABL1	ORF_LYN	LYN	0.687303
LDN-212854	ABL1	ORF_P3H1	P3H1	-0.0916484
LDN-212854	ABL1	ORF_PAK1	PAK1	0.00438981
LDN-212854	ABL1	ORF_PTK2B	PTK2B	0.586098
LDN-212854	ABL1	ORF_TBXAS1	TBXAS1	-0.365512
LDN-212854	ABL1	ORF_TNF	TNF	-0.186306
NSC-632839	USP1	7-hydroxystaurosporine	PDPK1	0.963251
NSC-632839	USP1	AC-710	CSF1R	0.770709
NSC-632839	USP1	AMG900	AURKB	-0.420654
NSC-632839	USP1	AR-12	PDPK1	0.819372
NSC-632839	USP1	AVL-292	BTK	0.297036
NSC-632839	USP1	AZD7762	CHEK2	0.985719
NSC-632839	USP1	BAN-ORL-24	OPRL1	0.35152
NSC-632839	USP1	BAX-channel-blocker	BAX	0.822263
NSC-632839	USP1	BI-2536	PLK1	0.492607
NSC-632839	USP1	BMS-536924	LCK	-0.15158
NSC-632839	USP1	BVT-948	PTPN2	0.939543
NSC-632839	USP1	CYT-997	TUBB	0.945771
NSC-632839	USP1	FK-866	NAMPT	0.895631
NSC-632839	USP1	GK921	TGM2	0.968989
NSC-632839	USP1	GSK1070916	CYP3A4	-0.548633
NSC-632839	USP1	JTE-607	TNF	-0.373225
NSC-632839	USP1	KG-5	FLT3	-0.160388
NSC-632839	USP1	KU-60019	ATM	0.712807
NSC-632839	USP1	LDN-212854	ABL1	0.943542
NSC-632839	USP1	NSC-663284	CDC25A	0.939648
NSC-632839	USP1	NSC-95397	CDC25A	0.957155
NSC-632839	USP1	NVP-ADW742	IGF1R	0.449789
NSC-632839	USP1	NVP-HSP990	HSP90AB1	0.968052
NSC-632839	USP1	NVS-PAK1-1	PAK1	0.556336
NSC-632839	USP1	PF-431396	PTK2B	-0.488517
NSC-632839	USP1	PHA-793887	CDK7	0.656254
NSC-632839	USP1	PP-1	HCK	-0.161021
NSC-632839	USP1	PP-121	HCK	0.783623
NSC-632839	USP1	PP-2	LYN	-0.0364741
NSC-632839	USP1	RGB-286638	CDK9	0.503265
NSC-632839	USP1	SB-203580	MAPK14	-0.106827
NSC-632839	USP1	SKLB1002	KDR	-0.675395
NSC-632839	USP1	SU3327	MAPK8	0.652073
NSC-632839	USP1	TG-02	CDK9	0.894401
NSC-632839	USP1	TG-101348	BRD4	0.971003
NSC-632839	USP1	UNC1999	EZH2	0.986871
NSC-632839	USP1	UNC2025	FLT3	0.724421
NSC-632839	USP1	WH-4-023	LCK	-0.0477333
NSC-632839	USP1	aminopurvalanol-a	CDK2	-0.616745
NSC-632839	USP1	anisomycin	RPL23A	0.886541
NSC-632839	USP1	arcyriaflavin-a	CCND1	-0.0751372
NSC-632839	USP1	azeliragon	AGER	0.968984
NSC-632839	USP1	briciclib	CCND1	0.932743
NSC-632839	USP1	buparlisib	PIK3CG	0.948233
NSC-632839	USP1	colchicine	TUBB3	0.926733
NSC-632839	USP1	cycloheximide	RPL3	0.0420315
NSC-632839	USP1	danusertib	RET	-0.544167
NSC-632839	USP1	deferasirox	CYP3A4	-0.435992
NSC-632839	USP1	delanzomib	CTSG	0.979748
NSC-632839	USP1	epothilone-b	TUBB3	0.199376
NSC-632839	USP1	fludarabine	ADA	-0.586457
NSC-632839	USP1	fludarabine-phosphate	DCK	-0.475264
NSC-632839	USP1	ganetespib	HSP90AA1	0.945535
NSC-632839	USP1	geldanamycin	HSP90AB1	0.956945
NSC-632839	USP1	homoharringtonine	RPL3	0.910162
NSC-632839	USP1	ixabepilone	TUBB4B	0.831781
NSC-632839	USP1	menadione	F10	-0.450379
NSC-632839	USP1	oxibendazole	TUBB4B	0.869518
NSC-632839	USP1	polydatin	ICAM1	0.708739
NSC-632839	USP1	ponatinib	LYN	0.973746
NSC-632839	USP1	puromycin	RPL23A	0.96645
NSC-632839	USP1	pyrrolidine-dithiocarbamate	HSD11B1	0.921454
NSC-632839	USP1	romidepsin	HDAC3	0.951743
NSC-632839	USP1	ryuvidine	CDK4	0.974866
NSC-632839	USP1	simvastatin	ITGB2	0.265725
NSC-632839	USP1	thiostrepton	FOXM1	0.873916
NSC-632839	USP1	CRISPR_BTK	BTK	-0.122806
NSC-632839	USP1	CRISPR_CACNA2D3	CACNA2D3	-0.115699
NSC-632839	USP1	CRISPR_HIF1A	HIF1A	-0.0408857
NSC-632839	USP1	CRISPR_IL1B	IL1B	0.200235
NSC-632839	USP1	CRISPR_P2RY12	P2RY12	-0.0787361
NSC-632839	USP1	CRISPR_PLK1	PLK1	0.0397493
NSC-632839	USP1	CRISPR_RPL23A	RPL23A	-0.232425
NSC-632839	USP1	CRISPR_S1PR1	S1PR1	-0.0524084
NSC-632839	USP1	CRISPR_SLCO2B1	SLCO2B1	-0.169211
NSC-632839	USP1	CRISPR_TGFBR1	TGFBR1	-0.266147
NSC-632839	USP1	CRISPR_TUBB	TUBB	0.0947918
NSC-632839	USP1	ORF_ABL1	ABL1	0.144902
NSC-632839	USP1	ORF_AKR1C1	AKR1C1	-0.291368
NSC-632839	USP1	ORF_ANXA1	ANXA1	-0.287054
NSC-632839	USP1	ORF_CCR1	CCR1	-0.31743
NSC-632839	USP1	ORF_DYRK1B	DYRK1B	-0.619584
NSC-632839	USP1	ORF_GHSR	GHSR	-0.333333
NSC-632839	USP1	ORF_KCNMA1	KCNMA1	0.184802
NSC-632839	USP1	ORF_KRAS	KRAS	0.579596
NSC-632839	USP1	ORF_LYN	LYN	0.667038
NSC-632839	USP1	ORF_P3H1	P3H1	-0.223742
NSC-632839	USP1	ORF_PAK1	PAK1	0.00135272
NSC-632839	USP1	ORF_PTK2B	PTK2B	0.586419
NSC-632839	USP1	ORF_TBXAS1	TBXAS1	-0.477658
NSC-632839	USP1	ORF_TNF	TNF	-0.268958
NSC-663284	CDC25A	7-hydroxystaurosporine	PDPK1	0.97569
NSC-663284	CDC25A	AC-710	CSF1R	0.760869
NSC-663284	CDC25A	AMG900	AURKB	-0.415263
NSC-663284	CDC25A	AR-12	PDPK1	0.937785
NSC-663284	CDC25A	AVL-292	BTK	0.354783
NSC-663284	CDC25A	AZD7762	CHEK2	0.975433
NSC-663284	CDC25A	BAN-ORL-24	OPRL1	0.4049
NSC-663284	CDC25A	BAX-channel-blocker	BAX	0.820516
NSC-663284	CDC25A	BI-2536	PLK1	0.472733
NSC-663284	CDC25A	BMS-536924	LCK	-0.0559645
NSC-663284	CDC25A	BVT-948	PTPN2	0.9634
NSC-663284	CDC25A	CYT-997	TUBB	0.944872
NSC-663284	CDC25A	FK-866	NAMPT	0.860276
NSC-663284	CDC25A	GK921	TGM2	0.935213
NSC-663284	CDC25A	GSK1070916	CYP3A4	-0.523141
NSC-663284	CDC25A	JTE-607	TNF	-0.425582
NSC-663284	CDC25A	KG-5	FLT3	-0.189833
NSC-663284	CDC25A	KU-60019	ATM	0.72934
NSC-663284	CDC25A	LDN-212854	ABL1	0.986524
NSC-663284	CDC25A	NSC-632839	USP1	0.939648
NSC-663284	CDC25A	NSC-95397	CDC25A	0.965582
NSC-663284	CDC25A	NVP-ADW742	IGF1R	0.519944
NSC-663284	CDC25A	NVP-HSP990	HSP90AB1	0.960409
NSC-663284	CDC25A	NVS-PAK1-1	PAK1	0.557091
NSC-663284	CDC25A	PF-431396	PTK2B	-0.434875
NSC-663284	CDC25A	PHA-793887	CDK7	0.642274
NSC-663284	CDC25A	PP-1	HCK	-0.0514953
NSC-663284	CDC25A	PP-121	HCK	0.838077
NSC-663284	CDC25A	PP-2	LYN	0.0575386
NSC-663284	CDC25A	RGB-286638	CDK9	0.549272
NSC-663284	CDC25A	SB-203580	MAPK14	-0.00984938
NSC-663284	CDC25A	SKLB1002	KDR	-0.645023
NSC-663284	CDC25A	SU3327	MAPK8	0.695747
NSC-663284	CDC25A	TG-02	CDK9	0.90945
NSC-663284	CDC25A	TG-101348	BRD4	0.913687
NSC-663284	CDC25A	UNC1999	EZH2	0.970065
NSC-663284	CDC25A	UNC2025	FLT3	0.777592
NSC-663284	CDC25A	WH-4-023	LCK	0.0456498
NSC-663284	CDC25A	aminopurvalanol-a	CDK2	-0.570217
NSC-663284	CDC25A	anisomycin	RPL23A	0.884037
NSC-663284	CDC25A	arcyriaflavin-a	CCND1	0.00986912
NSC-663284	CDC25A	azeliragon	AGER	0.935086
NSC-663284	CDC25A	briciclib	CCND1	0.935583
NSC-663284	CDC25A	buparlisib	PIK3CG	0.919384
NSC-663284	CDC25A	colchicine	TUBB3	0.917428
NSC-663284	CDC25A	cycloheximide	RPL3	0.0432313
NSC-663284	CDC25A	danusertib	RET	-0.531368
NSC-663284	CDC25A	deferasirox	CYP3A4	-0.483123
NSC-663284	CDC25A	delanzomib	CTSG	0.973937
NSC-663284	CDC25A	epothilone-b	TUBB3	0.240543
NSC-663284	CDC25A	fludarabine	ADA	-0.638431
NSC-663284	CDC25A	fludarabine-phosphate	DCK	-0.50946
NSC-663284	CDC25A	ganetespib	HSP90AA1	0.968074
NSC-663284	CDC25A	geldanamycin	HSP90AB1	0.963772
NSC-663284	CDC25A	homoharringtonine	RPL3	0.944191
NSC-663284	CDC25A	ixabepilone	TUBB4B	0.825672
NSC-663284	CDC25A	menadione	F10	-0.42283
NSC-663284	CDC25A	oxibendazole	TUBB4B	0.874925
NSC-663284	CDC25A	polydatin	ICAM1	0.705863
NSC-663284	CDC25A	ponatinib	LYN	0.985692
NSC-663284	CDC25A	puromycin	RPL23A	0.975126
NSC-663284	CDC25A	pyrrolidine-dithiocarbamate	HSD11B1	0.872706
NSC-663284	CDC25A	romidepsin	HDAC3	0.909123
NSC-663284	CDC25A	ryuvidine	CDK4	0.963557
NSC-663284	CDC25A	simvastatin	ITGB2	0.342378
NSC-663284	CDC25A	thiostrepton	FOXM1	0.833284
NSC-663284	CDC25A	CRISPR_BTK	BTK	0.0167169
NSC-663284	CDC25A	CRISPR_CACNA2D3	CACNA2D3	0.0299444
NSC-663284	CDC25A	CRISPR_HIF1A	HIF1A	0.105193
NSC-663284	CDC25A	CRISPR_IL1B	IL1B	0.0699184
NSC-663284	CDC25A	CRISPR_P2RY12	P2RY12	0.0753314
NSC-663284	CDC25A	CRISPR_PLK1	PLK1	-0.076677
NSC-663284	CDC25A	CRISPR_RPL23A	RPL23A	-0.324266
NSC-663284	CDC25A	CRISPR_S1PR1	S1PR1	0.091005
NSC-663284	CDC25A	CRISPR_SLCO2B1	SLCO2B1	-0.0203972
NSC-663284	CDC25A	CRISPR_TGFBR1	TGFBR1	-0.103447
NSC-663284	CDC25A	CRISPR_TUBB	TUBB	-0.0288159
NSC-663284	CDC25A	ORF_ABL1	ABL1	0.238188
NSC-663284	CDC25A	ORF_AKR1C1	AKR1C1	-0.143324
NSC-663284	CDC25A	ORF_ANXA1	ANXA1	-0.176258
NSC-663284	CDC25A	ORF_CCR1	CCR1	-0.24327
NSC-663284	CDC25A	ORF_DYRK1B	DYRK1B	-0.628022
NSC-663284	CDC25A	ORF_GHSR	GHSR	-0.249254
NSC-663284	CDC25A	ORF_KCNMA1	KCNMA1	0.236334
NSC-663284	CDC25A	ORF_KRAS	KRAS	0.556674
NSC-663284	CDC25A	ORF_LYN	LYN	0.679414
NSC-663284	CDC25A	ORF_P3H1	P3H1	-0.0965347
NSC-663284	CDC25A	ORF_PAK1	PAK1	0.0355019
NSC-663284	CDC25A	ORF_PTK2B	PTK2B	0.596276
NSC-663284	CDC25A	ORF_TBXAS1	TBXAS1	-0.361276
NSC-663284	CDC25A	ORF_TNF	TNF	-0.193552
NSC-95397	CDC25A	7-hydroxystaurosporine	PDPK1	0.985253
NSC-95397	CDC25A	AC-710	CSF1R	0.766706
NSC-95397	CDC25A	AMG900	AURKB	-0.392922
NSC-95397	CDC25A	AR-12	PDPK1	0.876523
NSC-95397	CDC25A	AVL-292	BTK	0.274378
NSC-95397	CDC25A	AZD7762	CHEK2	0.970183
NSC-95397	CDC25A	BAN-ORL-24	OPRL1	0.392271
NSC-95397	CDC25A	BAX-channel-blocker	BAX	0.836376
NSC-95397	CDC25A	BI-2536	PLK1	0.555087
NSC-95397	CDC25A	BMS-536924	LCK	-0.141937
NSC-95397	CDC25A	BVT-948	PTPN2	0.98977
NSC-95397	CDC25A	CYT-997	TUBB	0.967998
NSC-95397	CDC25A	FK-866	NAMPT	0.937238
NSC-95397	CDC25A	GK921	TGM2	0.97109
NSC-95397	CDC25A	GSK1070916	CYP3A4	-0.512114
NSC-95397	CDC25A	JTE-607	TNF	-0.347224
NSC-95397	CDC25A	KG-5	FLT3	-0.107063
NSC-95397	CDC25A	KU-60019	ATM	0.720946
NSC-95397	CDC25A	LDN-212854	ABL1	0.958321
NSC-95397	CDC25A	NSC-632839	USP1	0.957155
NSC-95397	CDC25A	NSC-663284	CDC25A	0.965582
NSC-95397	CDC25A	NVP-ADW742	IGF1R	0.485917
NSC-95397	CDC25A	NVP-HSP990	HSP90AB1	0.975697
NSC-95397	CDC25A	NVS-PAK1-1	PAK1	0.54066
NSC-95397	CDC25A	PF-431396	PTK2B	-0.450729
NSC-95397	CDC25A	PHA-793887	CDK7	0.740096
NSC-95397	CDC25A	PP-1	HCK	-0.15225
NSC-95397	CDC25A	PP-121	HCK	0.798224
NSC-95397	CDC25A	PP-2	LYN	-0.0100669
NSC-95397	CDC25A	RGB-286638	CDK9	0.624056
NSC-95397	CDC25A	SB-203580	MAPK14	-0.110668
NSC-95397	CDC25A	SKLB1002	KDR	-0.638442
NSC-95397	CDC25A	SU3327	MAPK8	0.633837
NSC-95397	CDC25A	TG-02	CDK9	0.958337
NSC-95397	CDC25A	TG-101348	BRD4	0.929709
NSC-95397	CDC25A	UNC1999	EZH2	0.967751
NSC-95397	CDC25A	UNC2025	FLT3	0.798641
NSC-95397	CDC25A	WH-4-023	LCK	-0.0560529
NSC-95397	CDC25A	aminopurvalanol-a	CDK2	-0.662726
NSC-95397	CDC25A	anisomycin	RPL23A	0.940535
NSC-95397	CDC25A	arcyriaflavin-a	CCND1	-0.0756388
NSC-95397	CDC25A	azeliragon	AGER	0.942044
NSC-95397	CDC25A	briciclib	CCND1	0.955184
NSC-95397	CDC25A	buparlisib	PIK3CG	0.928895
NSC-95397	CDC25A	colchicine	TUBB3	0.936924
NSC-95397	CDC25A	cycloheximide	RPL3	0.127308
NSC-95397	CDC25A	danusertib	RET	-0.525407
NSC-95397	CDC25A	deferasirox	CYP3A4	-0.43003
NSC-95397	CDC25A	delanzomib	CTSG	0.960878
NSC-95397	CDC25A	epothilone-b	TUBB3	0.255954
NSC-95397	CDC25A	fludarabine	ADA	-0.583151
NSC-95397	CDC25A	fludarabine-phosphate	DCK	-0.473679
NSC-95397	CDC25A	ganetespib	HSP90AA1	0.975443
NSC-95397	CDC25A	geldanamycin	HSP90AB1	0.97903
NSC-95397	CDC25A	homoharringtonine	RPL3	0.972145
NSC-95397	CDC25A	ixabepilone	TUBB4B	0.880097
NSC-95397	CDC25A	menadione	F10	-0.409423
NSC-95397	CDC25A	oxibendazole	TUBB4B	0.908429
NSC-95397	CDC25A	polydatin	ICAM1	0.733735
NSC-95397	CDC25A	ponatinib	LYN	0.965437
NSC-95397	CDC25A	puromycin	RPL23A	0.953302
NSC-95397	CDC25A	pyrrolidine-dithiocarbamate	HSD11B1	0.901778
NSC-95397	CDC25A	romidepsin	HDAC3	0.908986
NSC-95397	CDC25A	ryuvidine	CDK4	0.939971
NSC-95397	CDC25A	simvastatin	ITGB2	0.286292
NSC-95397	CDC25A	thiostrepton	FOXM1	0.855205
NSC-95397	CDC25A	CRISPR_BTK	BTK	-0.0954746
NSC-95397	CDC25A	CRISPR_CACNA2D3	CACNA2D3	-0.089962
NSC-95397	CDC25A	CRISPR_HIF1A	HIF1A	-0.0195429
NSC-95397	CDC25A	CRISPR_IL1B	IL1B	0.181093
NSC-95397	CDC25A	CRISPR_P2RY12	P2RY12	-0.0333348
NSC-95397	CDC25A	CRISPR_PLK1	PLK1	0.0346246
NSC-95397	CDC25A	CRISPR_RPL23A	RPL23A	-0.213536
NSC-95397	CDC25A	CRISPR_S1PR1	S1PR1	-0.038398
NSC-95397	CDC25A	CRISPR_SLCO2B1	SLCO2B1	-0.122231
NSC-95397	CDC25A	CRISPR_TGFBR1	TGFBR1	-0.230572
NSC-95397	CDC25A	CRISPR_TUBB	TUBB	0.0761208
NSC-95397	CDC25A	ORF_ABL1	ABL1	0.162327
NSC-95397	CDC25A	ORF_AKR1C1	AKR1C1	-0.224647
NSC-95397	CDC25A	ORF_ANXA1	ANXA1	-0.176502
NSC-95397	CDC25A	ORF_CCR1	CCR1	-0.338875
NSC-95397	CDC25A	ORF_DYRK1B	DYRK1B	-0.593055
NSC-95397	CDC25A	ORF_GHSR	GHSR	-0.337794
NSC-95397	CDC25A	ORF_KCNMA1	KCNMA1	0.347968
NSC-95397	CDC25A	ORF_KRAS	KRAS	0.646764
NSC-95397	CDC25A	ORF_LYN	LYN	0.715732
NSC-95397	CDC25A	ORF_P3H1	P3H1	-0.199414
[truncated: 6,374 more rows]

## Sheet: Table S3
Table S3: Datasets Used in Pre-training and Downstream Tasks. The table provides the dataset name, a brief description, the source, the platform used for acquisition, and a link to each dataset.
Dataset	Description	Source	Platform	Link
Human_brain_cancer_xenium	Adult human brain cancer tissue	10x Genomics	Xenium	https://www.10xgenomics.com/datasets/ffpe-human-brain-cancer-data-with-human-immuno-oncology-profiling-panel-and-custom-add-on-1-standard
Human_breast_idc_xenium_rep1	Human breast resected tumor mass, Infiltrating Ductal Carcinoma	10x Genomics	Xenium	https://www.10xgenomics.com/datasets/ffpe-human-breast-using-the-entire-sample-area-1-standard
Human_breast_idc_xenium_rep2	Human breast resected tumor mass, Infiltrating Ductal Carcinoma	10x Genomics	Xenium	https://www.10xgenomics.com/datasets/ffpe-human-breast-using-the-entire-sample-area-1-standard
Human_breast_custom_xenium_IDC	Infiltrating ductal carcinoma, Ductal carcinoma in situ	10x Genomics	Xenium	https://www.10xgenomics.com/datasets/ffpe-human-breast-with-custom-add-on-panel-1-standard
Human_breast_custom_xenium_ILC	Invasive lobular carcinoma	10x Genomics	Xenium	https://www.10xgenomics.com/datasets/ffpe-human-breast-with-custom-add-on-panel-1-standard
Human_breast_ILC_pre_xenium	Invasive lobular carcinoma	10x Genomics	Xenium	https://www.10xgenomics.com/datasets/ffpe-human-breast-with-pre-designed-panel-1-standard
Human_colorectal_cancer_xenium	Human colorectal cancer tissue	10x Genomics	Xenium	https://www.10xgenomics.com/datasets/ffpe-human-colorectal-cancer-data-with-human-immuno-oncology-profiling-panel-and-custom-add-on-1-standard
Human_pancreatic_ductal_adenocarcinoma_xenium	Human pancreatic ductal adenocarcinoma tissue	10x Genomics	Xenium	https://www.10xgenomics.com/datasets/ffpe-human-ductal-adenocarcinoma-data-with-human-immuno-oncology-profiling-panel-1-standard
Human_lung_cancer_xenium_add	Human lung cancer tissue	10x Genomics	Xenium	https://www.10xgenomics.com/datasets/ffpe-human-lung-cancer-data-with-human-immuno-oncology-profiling-panel-and-custom-add-on-1-standard
Human_ovarian_cancer_xenium	Human ovarian cancer tissue	10x Genomics	Xenium	https://www.10xgenomics.com/datasets/ffpe-human-ovarian-cancer-data-with-human-immuno-oncology-profiling-panel-and-custom-add-on-1-standard
Human_pancreas_seg_xenium	Adult human pancreatic cancer tissue	10x Genomics	Xenium	https://www.10xgenomics.com/datasets/ffpe-human-pancreas-with-xenium-multimodal-cell-segmentation-1-standard
Human_bone_marrow_xenium_1	Adult human bone and bone marrow sections, Acute Lymphoid Leukemia Bone Marrow	10x Genomics	Xenium	https://www.10xgenomics.com/datasets/human-bone-and-bone-marrow-data-with-custom-add-on-panel-1-standard
Human_bone_marrow_xenium_2	Adult human bone and bone marrow sections, Non-diseased Bone Marrow	10x Genomics	Xenium	https://www.10xgenomics.com/datasets/human-bone-and-bone-marrow-data-with-custom-add-on-panel-1-standard
Human_bone_marrow_xenium_3	Adult human bone and bone marrow sections, Non-diseased Femur Bone	10x Genomics	Xenium	https://www.10xgenomics.com/datasets/human-bone-and-bone-marrow-data-with-custom-add-on-panel-1-standard
Human_colon_cancer_xenium	Adult human colon sections, cancer	10x Genomics	Xenium	https://www.10xgenomics.com/datasets/human-colon-preview-data-xenium-human-colon-gene-expression-panel-1-standard
Human_colon_cancer_xenium_add	Adult human colon sections, cancer	10x Genomics	Xenium	https://www.10xgenomics.com/datasets/human-colon-preview-data-xenium-human-colon-gene-expression-panel-1-standard
Human_colon_xenium	Adult human colon sections, non-diseased	10x Genomics	Xenium	https://www.10xgenomics.com/datasets/human-colon-preview-data-xenium-human-colon-gene-expression-panel-1-standard
Human_colon_xenium_add	Adult human colon sections, non-diseased	10x Genomics	Xenium	https://www.10xgenomics.com/datasets/human-colon-preview-data-xenium-human-colon-gene-expression-panel-1-standard
Human_heart_nondis_xenium	Adult human heart section (non-diseased heart)	10x Genomics	Xenium	https://www.10xgenomics.com/datasets/human-heart-data-xenium-human-multi-tissue-and-cancer-panel-1-standard
Human_kidney_xenium	Adult human kidney sections, non-diseased	10x Genomics	Xenium	https://www.10xgenomics.com/datasets/human-kidney-preview-data-xenium-human-multi-tissue-and-cancer-panel-1-standard
Human_kidney_xenium_cancer	Adult human kidney sections, cancer	10x Genomics	Xenium	https://www.10xgenomics.com/datasets/human-kidney-preview-data-xenium-human-multi-tissue-and-cancer-panel-1-standard
Human_liver_cancer_xenium	Adult human liver sections, liver cancer	10x Genomics	Xenium	https://www.10xgenomics.com/datasets/human-liver-data-xenium-human-multi-tissue-and-cancer-panel-1-standard
Human_liver_non_xenium	Adult human liver sections, non-diseased liver	10x Genomics	Xenium	https://www.10xgenomics.com/datasets/human-liver-data-xenium-human-multi-tissue-and-cancer-panel-1-standard
Human_lung_cancer_xenium	Adult human lung cancer (carcinoma)	10x Genomics	Xenium	https://www.10xgenomics.com/datasets/human-lung-cancer-preview-data-xenium-human-multi-tissue-and-cancer-panel-1-standard
Human_lymph_node_xenium	Adult human lymph node	10x Genomics	Xenium	https://www.10xgenomics.com/datasets/human-lymph-node-preview-data-xenium-human-multi-tissue-and-cancer-panel-1-standard
Human_pancreas_xenium	Adult human pancreas	10x Genomics	Xenium	https://www.10xgenomics.com/datasets/human-pancreas-preview-data-xenium-human-multi-tissue-and-cancer-panel-1-standard
Human_skin_multi_xenium_1	Adult human skin sections (non-diseased skin)	10x Genomics	Xenium	https://www.10xgenomics.com/datasets/human-skin-data-xenium-human-multi-tissue-and-cancer-panel-1-standard
Human_skin_multi_xenium_2	Adult human skin sections (non-diseased skin)	10x Genomics	Xenium	https://www.10xgenomics.com/datasets/human-skin-data-xenium-human-multi-tissue-and-cancer-panel-1-standard
Human_skin_xenium	Adult human skin sections (Melanoma)	10x Genomics	Xenium	https://www.10xgenomics.com/datasets/human-skin-preview-data-xenium-human-skin-gene-expression-panel-1-standard
Human_skin_xenium_add	Adult human skin sections (Melanoma)	10x Genomics	Xenium	https://www.10xgenomics.com/datasets/human-skin-preview-data-xenium-human-skin-gene-expression-panel-add-on-1-standard
Human_tonsil_xenium_1	Adult human tonsil sections, Reactive follicular hyperplasia	10x Genomics	Xenium	https://www.10xgenomics.com/datasets/human-tonsil-data-xenium-human-multi-tissue-and-cancer-panel-1-standard
Human_tonsil_xenium_2	Adult human tonsil sections, Follicular lymphoid hyperplasia	10x Genomics	Xenium	https://www.10xgenomics.com/datasets/human-tonsil-data-xenium-human-multi-tissue-and-cancer-panel-1-standard
Human_pancreatic_cancer_xenium	Human pancreatic cancer sections	10x Genomics	Xenium	https://www.10xgenomics.com/datasets/pancreatic-cancer-with-xenium-human-multi-tissue-and-cancer-panel-1-standard
Human_lung_cancer_seg_xenium	Adult human Lung Adenocarcinoma tissue	10x Genomics	Xenium	https://www.10xgenomics.com/datasets/preview-data-ffpe-human-lung-cancer-with-xenium-multimodal-cell-segmentation-1-standard
Human_breast_add_on_xenium	Infiltrating ductal carcinoma (IDC), Ductal carcinoma in situ	10x Genomics	Xenium	https://www.10xgenomics.com/datasets/xenium-ffpe-human-breast-with-custom-add-on-panel-1-standard
Human_brain_xenium_alzheimer	Adult human brain with Alzheimer’s	10x Genomics	Xenium	https://www.10xgenomics.com/datasets/xenium-human-brain-preview-data-1-standard
Human_brain_xenium_glioblastoma	Adult human brain with glioblastoma multiforme	10x Genomics	Xenium	https://www.10xgenomics.com/datasets/xenium-human-brain-preview-data-1-standard
Human_brain_xenium_healthy	Adult human brain cortical section, healthy	10x Genomics	Xenium	https://www.10xgenomics.com/datasets/xenium-human-brain-preview-data-1-standard
Human_lung_xenium_cancer	Adult human lung with Invasive AdenoCarcinoma	10x Genomics	Xenium	https://www.10xgenomics.com/datasets/xenium-human-lung-preview-data-1-standard
Human_lung_xenium_non	Adult human healthy lung section	10x Genomics	Xenium	https://www.10xgenomics.com/datasets/xenium-human-lung-preview-data-1-standard
Mouse_brain_xenium	Fresh frozen mouse brain	10x Genomics	Xenium	https://www.10xgenomics.com/datasets/fresh-frozen-mouse-brain-for-xenium-explorer-demo-1-standard
Mouse_brain_xenium_tiny	Fresh frozen mouse brain	10x Genomics	Xenium	https://www.10xgenomics.com/datasets/fresh-frozen-mouse-brain-for-xenium-explorer-demo-1-standard
Mouse_brain_xenium_rep1	Fresh frozen mouse brain	10x Genomics	Xenium	https://www.10xgenomics.com/datasets/fresh-frozen-mouse-brain-replicates-1-standard
Mouse_brain_xenium_rep2	Fresh frozen mouse brain	10x Genomics	Xenium	https://www.10xgenomics.com/datasets/fresh-frozen-mouse-brain-replicates-1-standard
Mouse_brain_xenium_rep3	Fresh frozen mouse brain	10x Genomics	Xenium	https://www.10xgenomics.com/datasets/fresh-frozen-mouse-brain-replicates-1-standard
Mouse_colon_xenium	Mouse colon tissue	10x Genomics	Xenium	https://www.10xgenomics.com/datasets/fresh-frozen-mouse-colon-with-xenium-multimodal-cell-segmentation-1-standard
Mouse_bone_xenium_1	Mouse bone sections, 10% Formic acid decalcification	10x Genomics	Xenium	https://www.10xgenomics.com/datasets/mouse-bone-data-with-custom-add-on-panel-1-standard
Mouse_bone_xenium_2	Mouse bone sections, 0.5M EDTA decalcification	10x Genomics	Xenium	https://www.10xgenomics.com/datasets/mouse-bone-data-with-custom-add-on-panel-1-standard
Mouse_bone_xenium_3	Mouse bone sections, 15% EDTA/0.4% PFA decalcification	10x Genomics	Xenium	https://www.10xgenomics.com/datasets/mouse-bone-data-with-custom-add-on-panel-1-standard
Mouse_pup_xenium	One day old mouse pup	10x Genomics	Xenium	https://www.10xgenomics.com/datasets/mouse-pup-preview-data-xenium-mouse-tissue-atlassing-panel-1-standard
Mouse_brain_coronal_xenium_134	Wild-type (WT) male mouse brains	10x Genomics	Xenium	https://www.10xgenomics.com/datasets/xenium-in-situ-analysis-of-alzheimers-disease-mouse-model-brain-coronal-sections-from-one-hemisphere-over-a-time-course-1-standard
Mouse_brain_coronal_xenium_25	Wild-type (WT) male mouse brains	10x Genomics	Xenium	https://www.10xgenomics.com/datasets/xenium-in-situ-analysis-of-alzheimers-disease-mouse-model-brain-coronal-sections-from-one-hemisphere-over-a-time-course-1-standard
Mouse_brain_coronal_xenium_57	Wild-type (WT) male mouse brains	10x Genomics	Xenium	https://www.10xgenomics.com/datasets/xenium-in-situ-analysis-of-alzheimers-disease-mouse-model-brain-coronal-sections-from-one-hemisphere-over-a-time-course-1-standard
Mouse_brain_coronal_xenium_TgCRND8_179	CRND8 APP-overexpressing (TgCRND8) transgenic male mouse brains	10x Genomics	Xenium	https://www.10xgenomics.com/datasets/xenium-in-situ-analysis-of-alzheimers-disease-mouse-model-brain-coronal-sections-from-one-hemisphere-over-a-time-course-1-standard
Mouse_brain_coronal_xenium_TgCRND8_25	CRND8 APP-overexpressing (TgCRND8) transgenic male mouse brains	10x Genomics	Xenium	https://www.10xgenomics.com/datasets/xenium-in-situ-analysis-of-alzheimers-disease-mouse-model-brain-coronal-sections-from-one-hemisphere-over-a-time-course-1-standard
Mouse_brain_coronal_xenium_TgCRND8_57	CRND8 APP-overexpressing (TgCRND8) transgenic male mouse brains	10x Genomics	Xenium	https://www.10xgenomics.com/datasets/xenium-in-situ-analysis-of-alzheimers-disease-mouse-model-brain-coronal-sections-from-one-hemisphere-over-a-time-course-1-standard
Human_lung_cosmx	Non-Small Cell Lung Cancer	NanoString	CosMx	https://nanostring.com/products/cosmx-spatial-molecular-imager/ffpe-dataset/nsclc-ffpe-dataset/
Senescence_data	DMSO-treated and etoposide-treated cells	PMID: 38310113	/	https://doi.org/10.1038/s41467-024-45421-w
Jump_data	Chemical and genetic perturbation	PMID: 38594452	Cell Painting Gallery	https://broad.io/cpjump1
